# Supplementary material for: Cross-linking mass spectrometry uncovers protein interactions and functional assemblies in synaptic vesicle membranes
Source: Nat Commun. 2021 Feb 8;12:858. doi: 10.1038/s41467-021-21102-w (PMC7870876; doi:10.1038/s41467-021-21102-w)
Supplement: Supplementary file 3 — Supplementary Data 1 [file 41467_2021_21102_MOESM3_ESM.xlsx]

## Sheet: Protein IDs
Tabelle S1: Protein identification in synaptic vesicles
The protein name, the database accession no, the observed sequence coverage, the MQ score, the iBAQ intensities of all 5 replicates, the calculated average relative iBAQ and the standard deviation are given.
Protein	UniProt Acc. No.	Sequence coverage [%]	MQ Score	iBAQ 1	relative iBAQ 1	iBAQ 2	relative iBAQ 2	iBAQ 3	relative iBAQ 3	iBAQ 4	relative iBAQ 4	iBAQ 5	relative iBAQ 5	Aver. rel. iBAQ	SD aver. rel. iBAQ
Synaptobrevin-2	P63045	81	323.31	67141001216	0.0901412	63661998080	0.12924	127149998080	0.107429	37006000128	0.113771	91681996800	0.101144	0.108345	0.0130394
V-ATPase-c1	P63081	99.4	277.95	58431000576	0.0784474	16878000128	0.0342641	83195002880	0.0702912	19214000128	0.0590712	43938000896	0.0484725	0.0581093	0.0156488
Synaptophysin	P07825, A0A0G2KAD8	72	323.31	65457000448	0.0878803	32917999616	0.0668269	55478001664	0.0468732	22336999424	0.0686725	40854999040	0.0450713	0.0630648	0.0157946
Synaptogyrin-1	Q62876, A0A0U1RRP1, A0A0G2K3P9	28.2	310.04	39546998784	0.0530944	19963000832	0.0405269	42773999616	0.0361396	12595000320	0.0387219	32415000576	0.0357603	0.0408486	0.00636635
CSP	P60905, A0A0G2JX56	58.6	323.31	42188001280	0.0566402	22961000448	0.0466132	52529999872	0.0443824	12282000384	0.0377596	30595000320	0.0337525	0.0438296	0.00788108
V-ATPase-a1	Q2I6B2, Q2I6B5, P25286-2, P25286	55.3	323.31	27584999424	0.0370347	14248999936	0.0289269	27056001024	0.0228595	9341800448	0.0287203	21156999168	0.0233405	0.0281764	0.00511827
Synaptotagmin-1	P21707	74.6	323.31	13825000448	0.018561	20941000704	0.0425124	34387001344	0.0290535	15747000320	0.0484123	31846000640	0.0351326	0.0347343	0.0104076
V-ATPase-d1	Q5M7T6	78.9	323.31	21168001024	0.0284194	13212999680	0.0268237	28739999744	0.0242823	8658100224	0.0266183	18311999488	0.0202018	0.0252691	0.00285701
SV2A	Q02563	54.2	323.31	15976999936	0.0214502	10759000064	0.0218419	14728999936	0.0124445	6902499840	0.0212209	17475999744	0.0192796	0.0192474	0.00351451
Synaptogyrin-3	D4ABK1	82.9	323.31	14990000128	0.0201251	8397000192	0.0170468	24009000960	0.0202851	6627899904	0.0203767	14200999936	0.0156666	0.0187	0.00196416
V-ATPase-A	D4A133	99	323.31	16901999616	0.022692	9599399936	0.0194878	13029999616	0.011009	6112300032	0.0187916	12430999552	0.0137139	0.0171389	0.00420457
V-ATPase-B2	P62815	95.3	323.31	14944000000	0.0200633	7563299840	0.0153543	16561000448	0.0139923	4042700032	0.0124288	12252000256	0.0135164	0.015071	0.00266701
V-ATPase-E1	G3V7L8, Q6PCU2	88.1	323.31	12085999616	0.0162262	9325400064	0.0189315	16574999552	0.0140042	3585100032	0.011022	12042999808	0.0132859	0.014694	0.00269246
VGlu1	Q62634, Q62634-2	57	323.31	15939000320	0.0213992	9158400000	0.0185925	14266000384	0.0120533	5717400064	0.0175775	11521999872	0.0127111	0.0164667	0.00356832
Rab3A	P63012	88.2	323.31	1498400000	0.0020117	10620999680	0.0215617	23822999552	0.020128	5597400064	0.0172086	12785000448	0.0141044	0.0150029	0.0069818
Synapsin-1	P09951	95.2	323.31	306360000	0.000411308	7376699904	0.0149755	22898999296	0.0193473	10190999552	0.031331	21447000064	0.0236604	0.0179451	0.0102963
G3P	P04797, M0R590, D3ZGY4, M0R660	97.6	323.31	8852899840	0.0118856	7401200128	0.0150252	25389000704	0.0214511	9616799744	0.0295657	23786999808	0.0262419	0.0208339	0.0066285
GLNA	P09606	81.2	323.31	8883699712	0.0119269	5401699840	0.010966	14819999744	0.0125214	2364900096	0.00727061	11192999936	0.0123481	0.0110066	0.00194425
SV2B	Q63564	51.7	323.31	9535599616	0.0128022	5514399744	0.0111948	8654399488	0.00731208	4279800064	0.0131577	7668400128	0.0084598	0.0105853	0.0023296
RAC1	Q6RUV5, A0A0G2K0X4	63	268.9	6144300032	0.00824912	3512100096	0.00712992	8955499520	0.00756647	1607000064	0.00494053	6434699776	0.00709878	0.00699697	0.00110898
Syntaxin-1B	P61265	76.4	323.31	5806499840	0.00779561	3463300096	0.00703085	15370999808	0.0129869	2903800064	0.00892739	7404899840	0.00816911	0.00898197	0.00209369
Aldoa	P05065	90.7	323.31	5775600128	0.00775412	4886400000	0.00991989	13649000448	0.011532	2144300032	0.0065924	8897399808	0.00981564	0.00912281	0.00174332
VIAAT	O35458	49	323.31	5700800000	0.0076537	3888399872	0.00789385	8831200256	0.00746145	2857600000	0.00878536	6863300096	0.00757161	0.00787319	0.00047773
AP2M1	P84092, A0A140TAH5	94	323.31	5474999808	0.00735055	2660600064	0.00540129	6944699904	0.00586756	2369999872	0.00728629	6180199936	0.00681801	0.00654474	0.000779737
VGlu2	G3V851, Q9JI12	61.7	323.31	5923299840	0.00795242	3292499968	0.00668411	7401299968	0.00625334	1958099968	0.00601995	5134199808	0.00566406	0.00651478	0.000791505
Synaptobrevin-1	Q63666-3, Q63666-2, Q63666, Q63666-4	75	323.31	5089800192	0.00683339	3230799872	0.00655885	18258999296	0.015427	2647899904	0.00814066	8853999616	0.00976776	0.00934553	0.00324624
V-ATPase-C1	Q5FVI6	93.7	323.31	5603800064	0.00752347	3484499968	0.00707389	7182300160	0.0060683	2099100032	0.00645344	4634800128	0.00511312	0.00644644	0.000833601
Thy1	P01830	46	323.31	4674699776	0.00627609	2328000000	0.00472608	7925300224	0.00669606	1490099968	0.00458114	4584800256	0.00505796	0.00546747	0.0008563
Rab2A	P05712	77.8	323.31	497620000	0.000668087	4080399872	0.00828363	8010999808	0.00676847	1307399936	0.00401945	5465500160	0.00602956	0.00515384	0.00262976
Rab1A	Q6NYB7, E9PU16, A0A0G2K235	91.7	323.31	1111000064	0.00149159	4025200128	0.00817157	9329600512	0.00788255	2122899968	0.00652661	6383600128	0.00704241	0.00622294	0.00243725
V-ATPase-G2	Q8R2H0, A0A0G2K2R1	82.2	323.31	4019000064	0.00539577	1833299968	0.00372179	4100000000	0.00346408	811550016	0.00249502	4720600064	0.00520778	0.00405689	0.0010973
V-ATPase-H	A0A0G2K9J2, E9PTI1	85.7	323.31	4898599936	0.00657669	1981100032	0.00402183	5720099840	0.0048329	1213799936	0.00373169	3987000064	0.00439847	0.00471232	0.00100273
KCC2A	P11275, F1LZG4, A0A0G2JUV8	78	323.31	2395000064	0.00321544	3939599872	0.00799779	10071000064	0.00850896	929180032	0.00285666	13096999936	0.0144486	0.0074055	0.00422902
AP2B1	P62944, P62944-2	80.5	323.31	3693600000	0.0049589	3316300032	0.00673243	5104300032	0.00431261	3911800064	0.0120264	6584999936	0.00726459	0.00705898	0.00271208
Zinc transporter 3	Q6QIX3, Q6QIX3-2	42.8	323.31	3768900096	0.00505999	2273299968	0.00461503	6713299968	0.00567205	1596700032	0.00490887	4308299776	0.00475293	0.00500177	0.000366819
Rab6A	Q9WVB1	79.3	323.31	1996800000	0.00268083	3704600064	0.00752072	5878900224	0.00496707	1131600000	0.00347897	5814799872	0.0064149	0.0050125	0.00179155
V-ATPase-D	Q6P503	72.9	323.31	3614500096	0.0048527	1727100032	0.00350619	6382000128	0.00539213	739129984	0.00227237	3886799872	0.00428793	0.00406226	0.00109153
Synaptoporin	P22831, A0A0G2K1H2	26	238.77	5551300096	0.00745298	3278899968	0.0066565	6525700096	0.00551354	1371699968	0.00421713	3450299904	0.00380638	0.00552931	0.00139008
TPRGL	A8WCF8, A0A0G2K272	88.3	323.31	3419099904	0.00459037	2646099968	0.00537185	6458399744	0.00545668	1185500032	0.00364468	3728999936	0.00411384	0.00463548	0.000703198
Vat1	Q3MIE4	77.7	323.31	3404999936	0.00457144	2591800064	0.00526162	5633900032	0.00476007	1826200064	0.00561444	3928399872	0.00433382	0.00490828	0.000466678
SNAP-25	P60881	81.1	323.31	3790200064	0.00508859	1709699968	0.00347087	4959499776	0.00419027	1082599936	0.00332833	3399000064	0.00374979	0.00396557	0.000633883
Rab14	B0BMW0, P61107	89.8	323.31	700320000	0.000940225	3365100032	0.0068315	9556799488	0.00807451	1514200064	0.00465523	5700100096	0.00628837	0.00535797	0.00246685
AP2A1	D3ZUY8	77.6	323.31	3343600128	0.004489	2447099904	0.00496786	4282700032	0.00361844	2665299968	0.00819415	4909199872	0.00541584	0.00533706	0.0015478
V-ATPase-F	P50408	83.2	241.13	3540600064	0.00475349	2084099968	0.00423094	3736499968	0.00315696	756120000	0.0023246	3292800000	0.00363263	0.00361972	0.000842693
AP2S1	P62744	62	111.44	3198799872	0.0042946	1951900032	0.00396256	7690599936	0.00649776	2014400000	0.00619304	5038199808	0.00555816	0.00530122	0.00100979
Pfkm	Q52KS1, A0A0G2KBC7	69.6	323.31	3049299968	0.00409388	1629400064	0.00330785	3677900032	0.00310745	888840000	0.00273263	3367899904	0.00371548	0.00339146	0.000473306
Rab3d	Q63942	59.4	116.21	530750016	0.000712567	2849400064	0.00578457	5239799808	0.00442709	1578800000	0.00485384	4298999808	0.00474267	0.00410415	0.00175503
Scamp-3	E9PTW1	56.6	323.31	2829900032	0.00379933	2588000000	0.0052539	7104900096	0.00600291	1716899968	0.00527841	4497500160	0.00496165	0.00505924	0.000717404
Ferritin	Q66HI5, P19132	76.4	323.31	2656300032	0.00356626	2931000064	0.00595023	744339968	0.000628891	156840000	0.000482186	2928800000	0.00323106	0.00277172	0.00203857
RS27A	P62982, F1LML2, P62986, P0CG51, Q63429, F1LU69	66.7	157.1	2607200000	0.00350034	1492800000	0.00303054	4030500096	0.00340536	1251900032	0.00384882	3377799936	0.0037264	0.00350229	0.00028364
Tubulin α-1B	Q6P9V9	78	323.31	2577100032	0.00345993	1214300032	0.00246515	5137399808	0.00434057	743619968	0.00228617	4194599936	0.00462749	0.00343586	0.000949013
NSF	F1LQ81, A0A0G2K6U1, Q9QUL6	91.4	323.31	2000300032	0.00268553	2532800000	0.00514184	4520800256	0.00381961	1844300032	0.00567008	4650399744	0.00513033	0.00448948	0.00108932
Rab11b	O35509, A0A0G2JZR4	85.8	323.31	2466200064	0.00331103	1757299968	0.0035675	4541300224	0.00383693	808099968	0.00248441	3004800000	0.0033149	0.00330296	0.000452844
Atp8a1	F1LUT4	61.9	323.31	3113999872	0.00418075	1572899968	0.00319315	2950000128	0.00249245	1142300032	0.00351187	2362599936	0.00260643	0.00319693	0.0006184
PFKAP	P47860, A0A0A0MXY5	68.5	323.31	2424100096	0.00325451	1210099968	0.00245663	2330400000	0.00196895	1440700032	0.00442926	3443099904	0.00379844	0.00318156	0.000887534
S6A17	P31662	49	323.31	2291899904	0.00307703	1594099968	0.00323619	2941499904	0.00248526	1166300032	0.00358565	2411699968	0.00266059	0.00300894	0.000396095
GPM6A	Q812E9, Q812E9-2, A0A1B0GWN8	38.8	323.31	2288499968	0.00307246	1225600000	0.00248809	5368999936	0.00453625	791249984	0.00243261	2852800000	0.00314722	0.00313533	0.000758869
Scamp-1	P56603, A0A0G2K1I6, A0A0G2JY82	58.9	323.31	1891600000	0.0025396	2245199872	0.00455798	5424399872	0.00458306	1140800000	0.00350726	3335300096	0.00367951	0.00377348	0.000758029
Cct7	D4AC23	84	323.31	3171300096	0.00425768	1105600000	0.00224448	2952999936	0.00249498	1106300032	0.00340119	2235200000	0.00246588	0.00297284	0.000755004
EF1A1	P62630, M0R757, F1M6C2	76.6	323.31	2219000064	0.00297915	1425600000	0.00289411	5096300032	0.00430585	1408300032	0.00432965	4861400064	0.00536311	0.00397438	0.000929744
Rab10	Q5RKJ9, P35281	79.5	323.31	2721900032	0.00365433	2079299968	0.00422119	3055200000	0.00258133	946419968	0.00290966	2115100032	0.00233338	0.00313998	0.000699901
Synaptotagmin-2	G3V6M3, P29101	62.3	323.31	1106400000	0.00148541	2103299968	0.00426991	5298699776	0.00447686	1860700032	0.0057205	5213100032	0.00575111	0.00434076	0.00155366
Tubulin β-2A	P85108	80.9	323.31	2082499968	0.00279589	764019968	0.00155104	4219699968	0.00356521	466950016	0.00143558	3624100096	0.00399812	0.00266917	0.00103509
Synapsin-2	G3V733, Q63537, Q63537-2	75.3	323.31	240130000	0.00032239	1984199936	0.00402813	4616600064	0.00390055	1426099968	0.00438438	4992099840	0.0055073	0.00362855	0.0017473
Wdfy1	A0A0G2K3L8	81.7	323.31	2383899904	0.00320054	1137600000	0.00230944	2953900032	0.00249574	632870016	0.00194568	1944300032	0.00214496	0.00241927	0.000430773
AP2A2	Q66HM2	80.6	323.31	1898800000	0.00254926	1433799936	0.00291076	2553100032	0.00215711	1433600000	0.00440744	2545799936	0.00280853	0.00296662	0.000765971
Slc6a7	G3V8F1, P28573, A0A0G2K7A6, A0A0G2JX52	30.8	323.31	2024899968	0.00271856	932630016	0.00189333	2366599936	0.00199953	719840000	0.00221306	1841900032	0.00203199	0.0021713	0.000292375
REEP5	B2RZ37	48.1	130.09	2182200064	0.00292975	362600000	0.000736115	3454700032	0.00291887	281670016	0.000865962	1823399936	0.00201158	0.00189245	0.000952312
Rab3C	P62824	83.3	323.31	117410000	0.000157631	1783600000	0.00362089	4661199872	0.00393823	1039500032	0.00319582	2295000064	0.00253185	0.00268889	0.00135044
Actin	P63259	80.8	323.31	1741299968	0.00233781	1059100032	0.00215008	4838400000	0.00408795	859249984	0.00264166	2611599872	0.00288112	0.00281973	0.000681841
TM163	A9CMA6	35.8	323.31	1692899968	0.00227283	1511200000	0.00306789	4131200000	0.00349044	773619968	0.0023784	2392900096	0.00263985	0.00276988	0.000452821
Atp1a3	P06687	59.1	323.31	2069200000	0.00277804	753020032	0.00152871	1512700032	0.00127808	607049984	0.0018663	1691399936	0.00186596	0.00186342	0.000508173
AAK1	F1LRI7, P0C1X8	75.8	323.31	468540000	0.000629046	876729984	0.00177985	4023200000	0.00339919	1461600000	0.00449352	2367600128	0.00261194	0.00258271	0.00132515
Syntaxin-1A	P32851	73.3	323.31	1327600000	0.00178239	1451100032	0.00294588	5602899968	0.00473387	952360000	0.00292792	2826599936	0.00311831	0.00310168	0.000944386
Rab5b	A1L1J8	82.8	323.31	1443399936	0.00193786	1323100032	0.00268603	3640399872	0.00307576	725560000	0.00223065	2665700096	0.00294081	0.00257422	0.000429285
WDR7	Q9ERH3, Q9ERH3-2	75.3	323.31	459830016	0.000617352	1424600064	0.00289208	1985799936	0.0016778	980339968	0.00301394	2652400128	0.00292614	0.00222546	0.000942654
Rab7a	P09527, A0A0G2K930	87.4	323.31	1406899968	0.00188886	1288700032	0.00261619	2444699904	0.00206552	442569984	0.00136063	1981699968	0.00218622	0.00202348	0.000409158
Plp1	P60203	31.4	109.38	1628000000	0.0021857	503420000	0.00102199	1855000064	0.00156728	428480000	0.00131731	1398499968	0.00154283	0.00152702	0.000383342
Reticulon-1	Q64548	58.7	323.31	2409600000	0.00323505	204750000	0.000415663	2332100096	0.00197038	284000000	0.000873125	1317100032	0.00145303	0.00158945	0.000975972
TCPD	Q7TPB1	87.2	323.31	1295200000	0.00173889	912529984	0.00185253	2800699904	0.0023663	923630016	0.00283959	2170099968	0.00239406	0.00223828	0.000400107
Ldha	P04642	93.4	323.31	1204800000	0.00161752	340540000	0.000691331	1750300032	0.00147882	911560000	0.00280248	2792900096	0.00308114	0.00193426	0.000885636
Arl8a	D3ZPP2	64	323.31	1200099968	0.00161121	890540032	0.00180789	1760600064	0.00148753	257150000	0.000790578	1430200064	0.0015778	0.001455	0.000348289
Atp1b1	P07340	48	317.73	1609699968	0.00216113	420140000	0.000852927	2178800128	0.00184086	338460000	0.00104056	1156499968	0.00127585	0.00143427	0.000492281
CC50A	A0A0G2JXG3, Q6AY41	47.3	323.31	1621200000	0.00217657	927800000	0.00188353	1490400000	0.00125923	592040000	0.00182016	1119000064	0.00123448	0.00167479	0.000369605
CN37	P13233	76.9	323.31	1106599936	0.00148568	509990016	0.00103533	1654300032	0.00139771	418089984	0.00128537	1797900032	0.00198345	0.00143751	0.000312041
GNAO	P59215	76	323.31	1245200000	0.00167176	553670016	0.00112401	2085500032	0.00176203	435630016	0.00133929	1092300032	0.00120503	0.00142042	0.000253262
Cct6a	Q3MHS9	82.9	323.31	1028700032	0.0013811	679369984	0.00137919	2363500032	0.00199691	725689984	0.00223105	1694800000	0.00186971	0.00177159	0.000339989
MBP	P02688-2, P02688, P02688-4, P02688-3	53.3	205.78	957779968	0.00128588	1021100032	0.00207294	4027399936	0.00340274	706480000	0.00217199	2171699968	0.00239583	0.00226587	0.000680554
Rasal1	D3ZHY9	76.5	323.31	988680000	0.00132737	631400000	0.00128181	1217299968	0.00102849	340820000	0.00104781	1100700032	0.0012143	0.00117995	0.000121397
Tecpr1	Q3ZBA0	53.5	323.31	810760000	0.0010885	954390016	0.00193751	1000000000	0.000844897	434990016	0.00133733	1117299968	0.00123261	0.00128817	0.000364281
ALDOC	P09117, A0A0G2K3Q6	98.3	323.31	663009984	0.000890134	943110016	0.00191461	2644699904	0.0022345	545249984	0.00167631	1948199936	0.00214926	0.00177296	0.000482371
Trappc3	Q5U1Z2	55	144.07	931569984	0.00125069	866849984	0.00175979	1030899968	0.000871004	386409984	0.00118797	1481100032	0.00163395	0.00134068	0.000320524
Syntaxin-binding-protein-1	P61765	80.5	323.31	1261699968	0.00169391	475440000	0.000965192	912620032	0.00077107	586360000	0.0018027	1645600000	0.00181543	0.00140966	0.000448392
Psma1	P18420	63.1	167.05	914590016	0.0012279	558729984	0.00113428	899459968	0.000759951	48603000	0.000149424	1456600064	0.00160693	0.000975695	0.000493249
Rab1b	G3V6H0, P10536	88.1	323.31	527950016	0.000708807	1031400000	0.00209385	1122400000	0.000948312	209140000	0.000642976	860470016	0.000949273	0.00106864	0.000527342
PTN9	Q641Z2, A0A0G2K6A2	63.7	323.31	1096099968	0.00147159	640160000	0.00129959	953480000	0.000805592	442600000	0.00136072	857609984	0.000946118	0.00117672	0.000255661
RALA	P63322	50.5	319.76	1466300032	0.0019686	849340032	0.00172425	1127800064	0.000952875	247070000	0.000759588	810249984	0.00089387	0.00125984	0.000489169
Psmb1	Q6PDW4, P18421	54.2	323.31	939139968	0.00126086	580300032	0.00117807	834369984	0.000704957	49670000	0.000152705	2024700032	0.00223365	0.00110605	0.000688533
PGRC1	P70580, A0A0H2UHK2	65.1	323.31	1430400000	0.00192041	113750000	0.000230924	1254899968	0.00106026	154940000	0.000476345	833710016	0.000919751	0.000921537	0.000581744
Psmb5	G3V7Q6, P28075	66.5	323.31	833059968	0.00111844	667150016	0.00135438	881910016	0.000745123	58939000	0.000181201	1675299968	0.0018482	0.00104947	0.000562532
Dynamin-1	P21575, P21575-2, P21575-3	81.9	323.31	783040000	0.00105128	477680000	0.000969739	804289984	0.000679542	973390016	0.00299257	3388400128	0.00373809	0.00188625	0.00123666
PSA3	P18422	63.9	286.06	833030016	0.0011184	572400000	0.00116203	790689984	0.000668052	39020000	0.000119962	1664099968	0.00183584	0.000980856	0.000569513
Psma5	Q6P9V6, P34064	71.4	271.7	780080000	0.00104731	425030016	0.000862854	887270016	0.000749652	48108000	0.000147902	1390700032	0.00153422	0.000868388	0.000449128
Gpx4	A0A0G2K398, F8WFK6, P36970-2, P36970, P36970-3	59.7	110.32	772990016	0.00103779	551929984	0.00112047	1670800000	0.00141165	227630000	0.000699822	966659968	0.00106642	0.00106723	0.000226856
Psma7	A0A0G2K0W9, P48004-2, P48004	72.6	323.31	754409984	0.00101284	575880000	0.0011691	847769984	0.000716278	56863000	0.000174819	1704600064	0.00188052	0.000990711	0.000559475
Rabphilin-3A	F1LPB9, P47709	73.7	323.31	29074000	3.90337e-05	577350016	0.00117208	1925200000	0.0016266	746270016	0.00229432	2468999936	0.00272381	0.00157117	0.000933949
Psma4	P21670	73.6	244.01	732600000	0.000983563	496480000	0.0010079	765619968	0.00064687	60587000	0.000186268	1376099968	0.00151812	0.000868545	0.000440281
Arhgap1	D4A6C5	82	323.31	716140032	0.000961465	436980000	0.000887114	1295900032	0.0010949	346529984	0.00106537	933379968	0.00102971	0.00100771	7.49567e-05
Psmd2	Q4FZT9	80.8	323.31	861600000	0.00115675	705689984	0.00143262	305649984	0.000258243	95720000	0.00029428	932129984	0.00102833	0.000834046	0.000473936
PFKAL	P30835	64.9	323.31	685049984	0.000919724	351960000	0.000714515	825950016	0.000697843	307600000	0.00094568	980809984	0.00108203	0.000871959	0.000146255
Myosin-Va	A0A0G2K4Y7, A0A0G2K9X3, A0A0G2K9S4	64.8	323.31	677190016	0.000909172	276420000	0.000561161	1477699968	0.0012485	173070000	0.000532083	1098499968	0.00121187	0.000892558	0.000306169
Reticulon-3	Q6RJR6	69.6	323.31	1014600000	0.00136217	98570000	0.000200107	1290099968	0.00109	112030000	0.000344423	665400000	0.000734071	0.000746154	0.000437585
Psma6	P60901, A0A0G2K0D7	76.4	166.3	657320000	0.000882495	438409984	0.000890017	728800000	0.000615761	42964000	0.000132088	1372499968	0.00151415	0.000806901	0.000448269
Psmb6	A0A0G2JSL0, P28073	36.6	102.86	655560000	0.000880132	503270016	0.00102169	656499968	0.000554675	35290000	0.000108495	1205500032	0.00132991	0.00077898	0.000417739
Atp2a2	P11507, P11507-2	53.9	323.31	1052300032	0.00141278	137460000	0.000279058	654579968	0.000553053	174720000	0.000537156	785539968	0.00086661	0.000729732	0.000389025
ARP2	Q5M7U6	60.2	323.31	678750016	0.000911266	334440000	0.000678947	649830016	0.000549039	398449984	0.00122499	2330200064	0.00257068	0.00118698	0.000728994
Psmb2	P40307	56.7	323.31	649420032	0.000871889	560480000	0.00113783	771249984	0.000651627	47967000	0.000147469	1285799936	0.0014185	0.000845463	0.000433432
Syntaxin-12	A0A0G2JVB6, G3V7P1, A0A0G2K4U8	68.1	323.31	531590016	0.000713694	648560000	0.00131664	1478200064	0.00124893	360009984	0.00110681	1049100032	0.00115737	0.00110869	0.000210383
Rogdi	Q4V7D2	76	323.31	176820000	0.000237392	631760000	0.00128254	1146800000	0.000968928	311660000	0.000958162	1248899968	0.00137779	0.000964962	0.000400175
Acly	G3V888, A0A0G2K5E7, G3V9G4, P16638, P16638-2	70.8	323.31	614510016	0.00082502	445900000	0.000905222	1109699968	0.000937582	371870016	0.00114327	1303000064	0.00143747	0.00104971	0.000220476
Dmx-like-2	F1M3W5	63.8	323.31	215280000	0.000289027	606790016	0.00123185	1117600000	0.000944257	372310016	0.00114462	1488199936	0.00164179	0.00105031	0.000443282
D3ZSU3	A0A0G2K1G8, D3ZSU3	32.3	323.31	601640000	0.000807741	602489984	0.00122312	996440000	0.000841889	448300000	0.00137825	952849984	0.00105119	0.00106044	0.00021871
Psmb4	G3V8U9, P34067	55.6	216.78	597859968	0.000802666	498710016	0.00101243	819859968	0.000692697	51457000	0.000158199	1393299968	0.00153709	0.000840617	0.000448021
Btbd17	D4A8L9	66.5	323.31	1005699968	0.00135022	116060000	0.000235614	867320000	0.000732796	53693000	0.000165073	591800000	0.000652875	0.000627315	0.000424609
LAMP5	Q5PPI4	42.1	172.52	926089984	0.00124334	331809984	0.000673608	916729984	0.000774542	249950000	0.000768442	581990016	0.000642053	0.000820396	0.000217731
V-ATPase-G	B2GUV5	61	323.31	664990016	0.000892793	486070016	0.000986772	724990016	0.000612542	200230000	0.000615584	579299968	0.000639085	0.000749355	0.000158564
PSA2	P17220	79.1	323.31	570369984	0.000765759	400049984	0.000812142	623640000	0.000526912	48509000	0.000149135	1121500032	0.00123724	0.000698238	0.00035747
Endophilin-B1	Q6AYE2, A0A0G2K714	49.3	323.31	618979968	0.000831021	399489984	0.000811005	704659968	0.000595365	242570000	0.000745753	552880000	0.000609939	0.000718617	9.89026e-05
Arpc2	A0A0G2K9A2, P85970, A0A0G2K905, A0A0G2K2J1	84	323.31	723470016	0.000971306	323470016	0.000656677	543030016	0.000458804	292689984	0.000899841	2225600000	0.00245529	0.00108838	0.000707167
Synaptotagmin-12	P97610	76.5	323.31	143800000	0.000193061	540440000	0.00109715	2168800000	0.00183241	503950016	0.00154934	1237200000	0.00136488	0.00120737	0.000560964
Gnb1	P54311	62.4	323.31	906430016	0.00121694	345529984	0.000701461	1365100032	0.00115337	182760000	0.000561874	508260000	0.000560714	0.000838872	0.000288037
Rab27b	Q99P74	77.1	323.31	507040000	0.000680734	321540000	0.000652759	885569984	0.000748215	138590000	0.000426079	509960000	0.000562589	0.000614075	0.00011129
Arl8b	Q66HA6	56.5	107.74	496260000	0.000666262	425940000	0.000864702	961660032	0.000812504	197820000	0.000608174	853240000	0.000941297	0.000778588	0.000123853
Rab35	Q5U316	78.1	267.19	494470016	0.000663858	490089984	0.000994933	1086499968	0.000917981	208610000	0.000641347	741720000	0.000818268	0.000807277	0.000138342
Rab5a	M0RC99	80.9	323.31	484289984	0.000650191	486849984	0.000988355	1477799936	0.00124859	282880000	0.000869681	945910016	0.00104353	0.000960069	0.000197587
Rab5c	B0BNK1	78.7	323.31	369400000	0.000495944	480449984	0.000975362	1645100032	0.00138994	256620000	0.000788948	1131200000	0.00124794	0.000979627	0.000319586
Neurotrimin	G3V964	38.1	323.31	478480000	0.000642391	195380000	0.000396641	716830016	0.000605648	134290000	0.000412859	595249984	0.000656681	0.000542844	0.000114091
EF1A2	P62632	76.5	323.31	451750016	0.000606504	109530000	0.000222357	705470016	0.000596049	99423000	0.000305664	624440000	0.000688884	0.000483892	0.000184283
OPCM	A0A0G2K657, P32736-2, P32736, F1M2I5	43.5	263.69	449489984	0.00060347	173230000	0.000351675	657009984	0.000555106	151730000	0.000466476	450860000	0.00049739	0.000494823	8.57202e-05
Endophilin-B2	Q5PPJ9, D4A7V1	57.9	323.31	666400000	0.000894686	324540000	0.000658849	736209984	0.000622022	223440000	0.00068694	448940000	0.000495272	0.000671554	0.000129395
F1LUE2	F1LUE2	62.2	323.31	103240000	0.000138606	447300000	0.000908065	1386099968	0.00117111	139160000	0.000427831	1786400000	0.00197076	0.000923275	0.000635618
Rpl7a	F1M013, D3ZU22, D3ZPL5, P62425, M0R3M3, D4A6B9, D3ZJH5	46	284.19	454180000	0.000609766	5387100	1.09364e-05	543929984	0.000459565	7640700	2.34904e-05	440110016	0.000485531	0.000317858	0.000250702
SV2C	Q9Z2I6	26.1	323.31	429049984	0.000576028	248300000	0.000504074	586480000	0.000495515	165640000	0.000509241	460000000	0.000507473	0.000518466	2.91656e-05
Arpc3	B2GV73	38.2	102.69	425980000	0.000571906	271800000	0.000551782	447430016	0.000378032	195840000	0.000602087	1662800000	0.00183441	0.000787643	0.000529169
KCRU	Q5BJT9, P25809	75.1	323.31	608640000	0.000817139	175970000	0.000357237	2108899968	0.0017818	149630000	0.00046002	423350016	0.000467041	0.000776648	0.000526116
Mblac2	D4A249	70.6	323.31	450940000	0.000605416	304620000	0.00061841	629420032	0.000531795	91843000	0.000282361	423180000	0.000466853	0.000500967	0.000122152
Vamp7	Q9JHW5	72.3	180.63	418520000	0.00056189	274240000	0.000556735	754470016	0.000637449	147700000	0.000454086	469409984	0.000517854	0.000545603	5.99504e-05
RENR	Q6AXS4	39.1	310.99	736990016	0.000989457	263590000	0.000535115	699129984	0.000590693	138400000	0.000425495	418209984	0.00046137	0.000600426	0.000202802
Rab3b	Q63941	58	242.73	332080000	0.000445839	493910016	0.00100269	1128800000	0.00095372	276289984	0.000849421	417169984	0.000460223	0.000742378	0.000241426
Reticulon-4	F1LQN3, Q9JK11	69.7	323.31	502180000	0.00067421	45187000	9.17342e-05	929939968	0.000785703	72022000	0.000221423	397440000	0.000438457	0.000442305	0.000262071
Psmd11	F1LMZ8, A0A0G2JWX1, D3Z950	71.1	323.31	397009984	0.000533012	390800000	0.000793364	970640000	0.000820091	127600000	0.000392291	1043400000	0.00115108	0.000737968	0.000261524
Psmb3	P40112	64.9	163.57	392460000	0.000526903	256110000	0.000519929	569710016	0.000481346	31972000	9.82942e-05	1018700032	0.00112383	0.000550061	0.000328473
TCPG	Q6P502	71.2	323.31	174770000	0.00023464	367110016	0.000745271	1062000000	0.000897281	391270016	0.00120291	1048099968	0.00115627	0.000847274	0.000349337
ATLA1	Q6PST4	67.6	323.31	787500032	0.00105727	71296000	0.000144738	483360000	0.000408389	70074000	0.000215434	378750016	0.000417838	0.000448734	0.00032241
KPCG	P63319	75.9	323.31	376310016	0.000505221	270649984	0.000549447	1353900032	0.00114391	116570000	0.000358381	659230016	0.000727264	0.000656844	0.000270478
FIS1	P84817, P84817-3, P84817-2	48	284.33	373700000	0.000501717	297500000	0.000603955	759120000	0.000641378	153990000	0.000473424	555980032	0.000613359	0.000566767	6.64304e-05
Rpl10a	P62907, F1LYQ7	41	127.58	458180000	0.000615137	19508000	3.96032e-05	497100000	0.000419998	15729000	4.8357e-05	368700000	0.000406751	0.000305969	0.0002263
Psmd13	B0BN93	78.5	323.31	366849984	0.00049252	364380000	0.000739729	624280000	0.000527452	92701000	0.000284998	748449984	0.000825692	0.000574078	0.000191386
PRS7	G3V7L6, Q63347	78.5	323.31	363649984	0.000488224	299790016	0.000608604	793160000	0.000670138	103190000	0.000317246	743219968	0.000819922	0.000580827	0.000169685
TPD54	Q6PCT3	67.7	323.31	482990016	0.000648446	246400000	0.000500217	476300000	0.000402424	110130000	0.000338582	362350016	0.000399746	0.000457883	0.000108439
Rhob	P62747	52.6	179.66	361929984	0.000485915	278830016	0.000566053	642320000	0.000542694	92273000	0.000283683	531590016	0.000586452	0.000492959	0.000109912
Ncam1	A0A0G2K0M8	56.3	323.31	361489984	0.000485324	186760000	0.000379142	493460000	0.000416923	98268000	0.000302113	470880000	0.000519476	0.000420596	7.71194e-05
CD9	P40241	15.5	134.29	416600000	0.000559313	148800000	0.000302079	697569984	0.000589375	77781000	0.000239129	360460000	0.00039766	0.000417511	0.000137974
HSP7C	P63018, D4A4S3, M0RCB1, F1LZI1, M0R8M9, A0A0G2JVI3	59	323.31	356160000	0.000478168	214560000	0.000435579	702440000	0.000593489	185520000	0.00057036	596950016	0.000658557	0.000547231	8.03793e-05
Hba1	P01946	71.8	182.51	352380000	0.000473093	266940000	0.000541915	1228400000	0.00103787	320310016	0.000984756	690960000	0.000762269	0.000759981	0.000226984
Pick1	Q6GQQ2, Q9EP80	58.7	323.31	405080000	0.000543846	198120000	0.000402204	566019968	0.000478229	147300000	0.000452857	349830016	0.000385933	0.000452614	5.65102e-05
Psmb7	Q9JHW0, A0A0G2JUN8	35.7	125.26	400849984	0.000538167	266010000	0.000540027	349830016	0.00029557	21339000	6.56043e-05	605400000	0.000667879	0.00042145	0.000214887
Psmd3	Q5U2S7	67.9	323.31	346940000	0.00046579	295280000	0.000599448	485440000	0.000410147	94488000	0.000290492	785520000	0.000866588	0.000526493	0.000196929
Arpc4	B2RZ72	69	124.43	608640000	0.000817139	257270000	0.000522284	344080000	0.000290712	273060000	0.000839491	2550599936	0.00281383	0.00105669	0.0009016
Psmd7	D4AEH3	66.2	323.31	340020000	0.000456499	321750016	0.000653185	557360000	0.000470912	74100000	0.000227812	717740032	0.000791813	0.000520044	0.000191539
Pdia3	A0A0H2UHM5, P11598	63.3	323.31	483609984	0.000649278	32159000	6.5286e-05	338289984	0.00028582	61396000	0.000188755	334609984	0.000369143	0.000311656	0.000196857
Synapsin-3	O70441, A0A096MIT7	80.5	323.31	11406000	1.53133e-05	332969984	0.000675963	877800000	0.000741651	325430016	0.0010005	873270016	0.000963394	0.000679363	0.000354585
Tubb5	P69897	80.2	323.31	329780000	0.000442751	116330000	0.000236162	570430016	0.000481955	63677000	0.000195767	417889984	0.000461017	0.00036353	0.000121796
Psmd6	Q6PCT9	74.6	323.31	321929984	0.000432212	325310016	0.000660412	643480000	0.000543674	84320000	0.000259232	828280000	0.000913761	0.000561858	0.000220123
Negr1	A0A0G2K293, D4A2V0, Q9Z0J8	56.8	323.31	323729984	0.000434629	189260000	0.000384217	755960000	0.000638708	150300000	0.00046208	450580000	0.000497081	0.000483343	8.5998e-05
Ap1b1	A0A0G2K2V2, G3V9N8, P52303-2, P52303	71.2	323.31	146700000	0.000196954	323540000	0.000656819	442089984	0.00037352	218450000	0.000671599	368220000	0.000406221	0.000461023	0.000180594
Dnpep	Q4V8H5	58.3	323.31	375689984	0.000504388	99018000	0.000201017	318180000	0.000268829	55543000	0.00017076	548600000	0.000605217	0.000350042	0.000173138
Cadm3	A0A0G2K872, Q1WIM3	51.6	323.31	313849984	0.000421364	96923000	0.000196764	1058000000	0.000893901	145780000	0.000448184	392180000	0.000432654	0.000478573	0.000227253
Glud1	P10860	69.4	323.31	312260000	0.000419229	54947000	0.000111548	416369984	0.00035179	127960000	0.000393398	441500000	0.000487064	0.000352606	0.00012829
Psmd12	Q5XIC6	62.7	323.31	310070016	0.000416289	238500000	0.000484179	445000000	0.000375979	79422000	0.000244174	501120000	0.000552837	0.000414692	0.000104394
VAPA	Q9Z270, A0A0G2K8E6	65.5	323.31	308580000	0.000414289	111290000	0.00022593	1476099968	0.00124715	146750000	0.000451166	776790016	0.000856957	0.000639099	0.000367085
Hdac11	B2GUW3	77.5	323.31	379209984	0.000509114	152850000	0.000310301	318880000	0.000269421	83207000	0.00025581	308180000	0.000339985	0.000336926	9.11085e-05
Rab30	A0A0G2JTT4, Q5BK72	70.4	232.18	307729984	0.000413148	265210000	0.000538403	618529984	0.000522594	130320000	0.000400654	389760000	0.000429984	0.000460957	5.77557e-05
Rpl18	A0A0H2UHS7, P12001	43.9	109.67	357310016	0.000479712	5006100	1.01629e-05	509150016	0.000430179	7394400	2.27332e-05	307660000	0.000339411	0.00025644	0.000201093
Arpc1a	Q99PD4, D3ZXP7	73	323.31	341809984	0.000458902	209180000	0.000424657	307129984	0.000259493	189530000	0.000582688	1653299968	0.00182393	0.000709933	0.000566474
Rab39a	D3ZZP2	65	270.31	221280000	0.000297083	306900000	0.000623038	481750016	0.000407029	52123000	0.000160246	522580000	0.000576512	0.000412782	0.000172168
Trappc5	B0BNE3	35.6	323.31	306849984	0.000411966	251030000	0.000509616	452860000	0.00038262	133060000	0.000409077	531449984	0.000586297	0.000459915	7.65516e-05
Mfsd6	D3ZCJ3	28.2	323.31	299040000	0.000401481	182160000	0.000369803	456649984	0.000385822	154120000	0.000473824	369990016	0.000408174	0.000407821	3.55696e-05
Syt5	P47861	63.7	113.89	333830016	0.000448189	199200000	0.000404396	295380000	0.000249566	205150000	0.00063071	359630016	0.000396745	0.000425921	0.000122352
Trappc4	A0A0G2JSL2, Q69BT7, A0A0G2JX69	72.1	182.05	295289984	0.000396446	291280000	0.000591328	788910016	0.000666548	264810000	0.000814127	701440000	0.000773831	0.000648456	0.000148503
Contactin-1	Q63198	55.9	323.31	294980000	0.00039603	110510000	0.000224347	432649984	0.000365545	113090000	0.000347682	298049984	0.00032881	0.000332483	5.84282e-05
Arfip1	A0A0G2JYA2, Q9JHU5	66	323.31	418350016	0.000561662	255840000	0.000519381	294729984	0.000249016	140920000	0.000433242	349820000	0.000385922	0.000429845	0.000109574
Rab33a	D3ZCU8	80.6	170.79	126120000	0.000169324	292969984	0.000594759	751320000	0.000634788	132970000	0.000408801	435670016	0.000480632	0.000457661	0.000165059
Rpl7	B0K031, P05426	60.8	168.24	375910016	0.000504684	5899800	1.19772e-05	379020000	0.000320233	5801800	1.7837e-05	285910016	0.000315417	0.00023403	0.000191497
Rpl4	Q6P3V9, P50878	50.4	268.79	302420000	0.000406019	2473800	5.02207e-06	451630016	0.000381581	2759400	8.48345e-06	282720000	0.000311897	0.0002226	0.000178929
Syntaxin-7	O70257, M0R930, A0A0G2K6Y9	70.5	323.31	57054000	7.65987e-05	281600000	0.000571677	722289984	0.000610261	177990000	0.000547209	509780000	0.000562391	0.000473627	0.000199603
Trappc6b	D3ZES2	79.1	176.64	279990016	0.000375905	232600000	0.000472202	418289984	0.000353412	144130000	0.000443111	481360000	0.000531038	0.000435133	6.45318e-05
Hemoglobin subunit beta-2	P11517	89.8	157.15	279180000	0.000374817	253960000	0.000515565	1188999936	0.00100458	248850000	0.00076506	497590016	0.000548943	0.000641793	0.000220292
Gpm6b	A0A0G2JZB8	32.6	169.49	278990016	0.000374562	72833000	0.000147858	566160000	0.000478347	64255000	0.000197544	457710016	0.000504947	0.000340652	0.000144742
Vps33b	Q63616	65.5	323.31	287449984	0.00038592	202240000	0.000410568	278120000	0.000234983	141570000	0.00043524	333790016	0.000368238	0.00036699	6.97753e-05
Hras	P20171	64	149.79	279209984	0.000374858	147910000	0.000300272	466600000	0.000394229	71702000	0.000220439	274240000	0.000302542	0.000318468	6.18285e-05
Ldhb	P42123	50	118.63	272790016	0.000366238	69099000	0.000140278	273209984	0.000230834	62157000	0.000191094	284870016	0.000314269	0.000248543	8.18626e-05
Mfsd4	A0A0G2K6P5, D4A6P2	14.9	212.41	379150016	0.000509034	216470000	0.000439456	525009984	0.000443579	119490000	0.000367358	270950016	0.000298913	0.000411668	7.20385e-05
LSAMP	Q62813, Q62813-2, A0A0H2UHY3, A0A0H2UHW7	45.3	323.31	532470016	0.000714876	194250000	0.000394347	270849984	0.00022884	193560000	0.000595078	367220000	0.000405118	0.000467652	0.000169512
Arfip2	Q6AY65	64.2	323.31	820790016	0.00110196	415920000	0.00084436	197800000	0.000167121	123010000	0.00037818	268720000	0.000296453	0.000557615	0.000355367
Trappc1	Q2KMM2	81.4	134.75	264720000	0.000355404	174400000	0.00035405	410240000	0.000346611	128980000	0.000396534	388260000	0.00042833	0.000376186	3.13994e-05
Psmd1	G3V8B6, A0A0G2JTW5, O88761	67.2	323.31	235400000	0.00031604	298400000	0.000605782	261210000	0.000220696	72624000	0.000223274	555059968	0.000612344	0.000395627	0.000177636
Rab4a	P05714	80.3	323.31	18684000	2.50845e-05	260720000	0.000529288	797100032	0.000673467	152020000	0.000467368	524750016	0.000578906	0.000454823	0.000225202
Epb41l2	D3ZDT1, A0A0G2K162, D3ZAY7, D3ZM69, D3ZAY2	24.7	104.38	260670000	0.000349967	124960000	0.000253682	577360000	0.00048781	100500000	0.000308976	336249984	0.000370952	0.000354277	7.78451e-05
Snx2	B2RYP4	59.2	323.31	898729984	0.0012066	271129984	0.000550421	251440000	0.000212441	153200000	0.000470995	260580000	0.000287473	0.000545587	0.000352176
DYHC1	M0R9X8, F1LRT9, P38650	61.5	323.31	259920000	0.00034896	150900000	0.000306342	586190016	0.00049527	118500000	0.000364314	828540032	0.000914048	0.000485787	0.000223237
Psmc6	G3V6W6	65	323.31	259750000	0.000348731	220060000	0.000446744	472249984	0.000399003	73038000	0.000224547	521120000	0.000574901	0.000398785	0.000115049
Sirpa	P97710	36	323.31	257810000	0.000346127	138440000	0.000281047	388680000	0.000328395	193040000	0.000593479	342120000	0.000377428	0.000385295	0.000108666
Pcyox1	Q99ML5	65.3	323.31	430400000	0.00057784	28972000	5.88161e-05	311300000	0.000263016	39040000	0.000120024	254160000	0.00028039	0.000260017	0.000179731
PUR6	P51583, F8WFR8, A0A0G2K5S4	70.6	323.31	166720000	0.000223833	253060000	0.000513738	775779968	0.000655454	154390000	0.000474654	528880000	0.000583462	0.000490228	0.000146802
60S ribosomal protein L12	P23358, A0A140TAC5, D3ZJE2	60	150.32	274569984	0.000368628	18546000	3.76503e-05	430289984	0.000363551	16738000	5.1459e-05	251190000	0.000277114	0.00021968	0.000146708
Alg2	G3V6U3	63.9	304.46	284820000	0.000382389	26159000	5.31054e-05	294520000	0.000248839	38928000	0.00011968	249960000	0.000275757	0.000215954	0.000116745
Psmc5	P62198	77.3	323.31	246940000	0.000331533	207210000	0.000420657	486089984	0.000410696	88011000	0.00027058	619689984	0.000683644	0.000423422	0.000141202
Psmd14	Q4V8E2	66.1	221.76	245290000	0.000329318	225990000	0.000458783	631459968	0.000533519	60364000	0.000185582	620270016	0.000684284	0.000438297	0.000170726
Vti1a	F1LT41, Q9JI51	63.7	230.26	150560000	0.000202137	240110000	0.000487448	774630016	0.000654483	141240000	0.000434226	312070016	0.000344277	0.000424514	0.00015022
Rps3	P62909, D3ZVH2	84.8	153.12	239870000	0.000322041	35970000	7.30228e-05	606710016	0.000512607	28358000	8.71834e-05	403820000	0.000445495	0.00028807	0.00018053
Actr3	A0A0G2K1C0, Q4V7C7	70.6	323.31	240570000	0.000322981	115020000	0.000233502	238190000	0.000201246	124250000	0.000381992	1093100032	0.00120591	0.000469126	0.00037392
KPCB	P68403-2, F1LS42, A0A0G2K5Q0	66.9	323.31	204460000	0.000274501	198620000	0.000403219	1231500032	0.00104049	238170000	0.000732226	748040000	0.00082524	0.000655135	0.000279901
Cpne4	F1M0Z3	67.9	323.31	290449984	0.000389948	89371000	0.000181432	289190016	0.000244336	74739000	0.000229776	231960000	0.000255899	0.000260278	6.96199e-05
Cisd2	D4AAE9	63.7	153.43	370969984	0.000498051	29274000	5.94292e-05	368430016	0.000311285	35779000	0.000109998	228000000	0.00025153	0.000246059	0.000155646
Canx	P35565	56.9	323.31	418049984	0.000561259	36964000	7.50407e-05	233710000	0.000197461	58768000	0.000180675	225890000	0.000249202	0.000252728	0.000164331
Dpp6	F1LMR7, P46101-2	64.3	323.31	363889984	0.000488546	166000000	0.000336997	224650000	0.000189806	85016000	0.000261372	336329984	0.00037104	0.000329552	0.000101226
Rab6b	A0A0G2JT78, F1LVC3	72.1	145.93	224040000	0.000300788	164960000	0.000334886	452940000	0.000382688	75074000	0.000230806	243340000	0.000268453	0.000303524	5.24895e-05
Ehd3	Q8R491, A0A0G2JTH6	76.4	323.31	230950000	0.000310065	109850000	0.000223007	223470000	0.000188809	135300000	0.000415964	301689984	0.000332825	0.000294134	8.09269e-05
Actr3b	F1LY09	57.5	238.86	223320000	0.000299822	104390000	0.000211922	235000000	0.000198551	88225000	0.000271237	502700000	0.00055458	0.000307222	0.000129172
Pygb	G3V6Y6	66.1	323.31	284320000	0.000381718	95676000	0.000194232	222080000	0.000187635	113340000	0.000348451	297209984	0.000327883	0.000287984	8.11094e-05
Dnajc6	A0A0G2JY26, D4A0I5	57.6	323.31	636129984	0.000854046	120430000	0.000244485	221130000	0.000186832	91341000	0.000280817	328849984	0.000362788	0.000385794	0.000240983
Atp1a1	P06685	52.3	323.31	269120000	0.000361311	78267000	0.00015889	229430000	0.000193845	66615000	0.0002048	220060000	0.000242771	0.000232323	6.98249e-05
Nceh1	B2GV54	53.4	323.31	339460000	0.000455747	13535000	2.74774e-05	267570000	0.000226069	42838000	0.0001317	217110000	0.000239516	0.000216102	0.000141972
Ppm1h	Q5M821	70	323.31	119700000	0.000160705	232970000	0.000472953	216210000	0.000182675	127770000	0.000392814	361969984	0.000399326	0.000321695	0.000125863
Snap47	Q6P6S0	77.3	323.31	147640000	0.000198216	215700000	0.000437893	439440000	0.000371282	105480000	0.000324286	345009984	0.000380616	0.000342459	8.06604e-05
Rab18	Q5EB77	69.9	210.98	215640000	0.000289511	186890000	0.000379406	738030016	0.000623559	91748000	0.000282069	495089984	0.000546185	0.000424146	0.000137821
Rpl30	P62890, A0A0G2K5E6	69.6	104.43	213740000	0.00028696	9506800	1.92998e-05	352830016	0.000298105	7047500	2.16667e-05	228840000	0.000252457	0.000175698	0.000127625
RGD621098	G3V7W8, O08654, A0A0G2JWC6	58.1	323.31	219530000	0.000294733	119700000	0.000243003	305630016	0.000258226	76099000	0.000233957	212020000	0.000233901	0.000252764	2.27861e-05
Rab15	P35289	69.8	323.31	196150000	0.000263344	210490000	0.000427316	493540000	0.00041699	86071000	0.000264615	292720000	0.00032293	0.000339039	7.12705e-05
Ap3s1	G3V9Y9	39.5	115.94	417340000	0.000560306	78286000	0.000158929	297289984	0.000251179	54793000	0.000168455	206670000	0.000227999	0.000273374	0.00014764
Rpl6	F1LQS3, P21533, A0A0G2KBA1	44.3	244.46	383140000	0.000514391	3214800	6.52637e-06	311640000	0.000263304	3236100	9.94901e-06	206320000	0.000227613	0.000204356	0.000188185
Rab4b	P51146	75.1	323.31	5800700	7.78782e-06	205630000	0.00041745	610640000	0.000515928	110110000	0.00033852	386590016	0.000426487	0.000341235	0.000175948
Trappc8	F1M9W9	61.4	323.31	202250000	0.000271534	140230000	0.000284681	225220000	0.000190288	112230000	0.000345038	243890000	0.00026906	0.00027212	4.9358e-05
Psmd8	F1LMQ3	42.8	280.55	179700000	0.000241259	197350000	0.000400641	439230016	0.000371104	70771000	0.000217577	472020000	0.000520734	0.000350263	0.000110923
Rdh14	D3ZUY0	63.5	323.31	196130000	0.000263317	88525000	0.000179715	261300000	0.000220772	48220000	0.000148247	201440000	0.000222229	0.000206856	3.94704e-05
Rplp0	P19945	59	258.31	195200000	0.000262069	14233000	2.88944e-05	396720000	0.000335188	9308000	2.86164e-05	209090000	0.000230669	0.000177087	0.000125772
Sacm1l	Q9ES21	68.5	323.31	470620000	0.000631838	27394000	5.56126e-05	229470000	0.000193879	40032000	0.000123074	192930000	0.000212841	0.000243449	0.000201997
ARP5L	A1L108, A1L108-2	63.4	186.21	192130000	0.000257947	84845000	0.000172244	191890000	0.000162127	136560000	0.000419838	911200000	0.00100524	0.000403479	0.000314732
Ap3m2	P53678, V9GZ82	82.1	323.31	232790000	0.000312536	55390000	0.000112447	190830000	0.000161232	36475000	0.000112138	249030000	0.000274731	0.000194617	8.36567e-05
Cyfip2	A0A0G2JT63, D3ZX82	61.9	323.31	590670016	0.000793013	59122000	0.000120024	187010000	0.000158004	76005000	0.000233668	302820000	0.000334072	0.000327756	0.000243854
Capzb	Q5XI32, A0A0G2JYB1	75	323.31	26883000	3.60922e-05	186450000	0.000378512	708160000	0.000598322	139180000	0.000427893	439100000	0.000484416	0.000385047	0.000189213
Kcnab2	P62483, A0A0G2K670	66.5	247.02	185690000	0.000249301	49744000	0.000100985	355300000	0.000300192	31035000	9.54135e-05	192850000	0.000212753	0.000191729	8.12795e-05
Rps4x	X1WI37, A0A0H2UHX3, P62703, D3ZX01	69.5	180.19	183010000	0.000245703	24496000	4.97294e-05	431350016	0.000364446	10871000	3.34216e-05	311590016	0.000343747	0.000207409	0.000141315
Nckap1	P55161	56	323.31	554019968	0.000743808	62545000	0.000126973	182350000	0.000154067	56022000	0.000172233	281900000	0.000310993	0.000301615	0.000230058
Ap3d1	B5DFK6	54	323.31	587760000	0.000789106	64114000	0.000130158	181850000	0.000153645	43197000	0.000132804	234820000	0.000259054	0.000292953	0.000252537
RS7	P62083	64.9	171.2	181790000	0.000244065	25334000	5.14306e-05	350670016	0.00029628	16368000	5.03215e-05	235200000	0.000259473	0.000180314	0.00010704
Rps3a	P49242, M0R6L4	55.3	268.18	181070000	0.000243098	19490000	3.95667e-05	297769984	0.000251585	13385000	4.11506e-05	219170000	0.000241789	0.000163438	0.000100551
Rab12	P35284, D4A376	77	148.51	34806000	4.67293e-05	181010000	0.000367469	450300000	0.000380457	73856000	0.000227062	275510016	0.000303943	0.000265132	0.000122007
Synaptotagmin-17	A0A0G2K9H6, A0A0U1RRS2, A0A0U1RRV6	77.2	323.31	31158000	4.18317e-05	180860000	0.000367164	444569984	0.000375616	108920000	0.000334862	314080000	0.000346494	0.000293193	0.000126511
Rps8	P62243, M0R7Q5, D3ZIE1, Q6TXJ0	59.1	231.71	180650000	0.000242534	23543000	4.77947e-05	401060000	0.000338854	13327000	4.09723e-05	299249984	0.000330133	0.000200058	0.000131515
Cyb5r3	P20070-3, P20070, P20070-2	69.8	323.31	297430016	0.000399319	23027000	4.67472e-05	343750016	0.000290433	22101000	6.79469e-05	178730000	0.000197175	0.000200324	0.000133295
Cd47	P97829-2, P97829	18.6	106.91	178300000	0.000239379	113310000	0.000230031	535310016	0.000452282	115490000	0.000355061	255550000	0.000281923	0.000311735	8.29821e-05
Cadm2	A0A0G2K5U6, A0A0A0MY16, Q1WIM2-2, Q1WIM2	45.2	229.66	178010000	0.00023899	54142000	0.000109914	346169984	0.000292478	65667000	0.000201886	197830000	0.000218247	0.000212303	5.96115e-05
Rap2a	A0A0G2JTW1	68.9	193.36	221740000	0.0002977	92670000	0.00018813	305200000	0.000257863	76603000	0.000235507	176990000	0.000195256	0.000234891	4.05726e-05
Psmc4	Q63570	87.1	323.31	176500000	0.000236963	142470000	0.000289229	434390016	0.000367015	86034000	0.000264501	590609984	0.000651563	0.000361854	0.0001512
Cd81	Q6P9V1, Q62745	28.4	323.31	176250000	0.000236627	52629000	0.000106842	331790016	0.000280328	40333000	0.000123999	217790000	0.000240267	0.000197613	6.9053e-05
Dync1li1	G3V7G0, Q9QXU8	74.2	323.31	173370000	0.000232761	110580000	0.000224489	327329984	0.00027656	90698000	0.00027884	378560000	0.000417628	0.000286056	6.94039e-05
Capza2	Q3T1K5	79	323.31	35113000	4.71415e-05	173260000	0.000351735	813990016	0.000687738	151150000	0.000464693	502070016	0.000553885	0.000421039	0.000216926
Lmbrd2	D3ZUP8	24.1	323.31	208780000	0.000280301	91735000	0.000186231	192540000	0.000162676	82203000	0.000252724	173100000	0.000190964	0.000214579	4.43384e-05
Hacd3	D4ABI7	28.2	155.31	345220000	0.00046348	17337000	3.51959e-05	222110000	0.00018766	29584000	9.09525e-05	172550000	0.000190358	0.000193529	0.000147316
Tubb3	Q4QRB4	70.4	323.31	169540000	0.000227619	91748000	0.000186258	556640000	0.000470303	48261000	0.000148373	449150016	0.000495504	0.000305611	0.000147129
Calr	P18418	62.5	323.31	291460000	0.000391304	16983000	3.44772e-05	168310000	0.000142205	24062000	7.39758e-05	205170000	0.000226344	0.000173661	0.000126841
Rdh11	Q6AXX5, Q6TUD3	40.8	136.38	182550000	0.000245085	14714000	2.98709e-05	207750000	0.000175527	14889000	4.57745e-05	166180000	0.00018333	0.000135918	8.37928e-05
Tuba4a	Q5XIF6	71	206.85	163850000	0.000219979	45262000	9.18865e-05	306100000	0.000258623	51391000	0.000157996	317300000	0.000350046	0.000215706	8.78285e-05
Tubb4b	G3V7C6, Q6P9T8	75.7	241.66	163730000	0.000219818	67377000	0.000136782	382830016	0.000323452	46689000	0.00014354	318440000	0.000351304	0.000234979	8.8986e-05
PRS4	P62193	61.6	323.31	106230000	0.000142621	162790000	0.00033048	467240000	0.00039477	68609000	0.00021093	502320000	0.000554161	0.000326592	0.000143996
Clavesin-1	F1LRF3, A0A0G2K5H2, A6JFQ6	50.3	147.69	211860000	0.000284436	105900000	0.000214988	162450000	0.000137254	42518000	0.000130717	171320000	0.000189001	0.000191279	5.62709e-05
Por	P00388	61.5	323.31	259720000	0.000348691	30016000	6.09355e-05	174170000	0.000147156	29940000	9.2047e-05	161510000	0.000178178	0.000165402	0.000100385
Psmc3	Q6P6U2	76.7	323.31	134230000	0.000180213	160820000	0.000326481	461169984	0.000389641	81467000	0.000250461	512900000	0.000565833	0.000342526	0.000132034
Trappc13	Q5M887	44.7	187.5	206770000	0.000277602	95216000	0.000193298	177730000	0.000150164	74926000	0.000230351	159430000	0.000175884	0.00020546	4.45072e-05
Vipas39	A0A0G2K5Y1, Q5PQN6	64	323.31	158520000	0.000212823	108430000	0.000220124	208940000	0.000176533	60794000	0.000186904	255810000	0.00028221	0.000215719	3.69181e-05
Ica1	Q6AZ05, Q63054	52.3	323.31	158450000	0.000212729	118320000	0.000240202	199570000	0.000168616	66393000	0.000204118	199380000	0.000219957	0.000209124	2.35037e-05
Gpd1l	D3ZAP9	75.5	227.2	158210000	0.000212407	113590000	0.000230599	286640000	0.000242181	86312000	0.000265356	219870000	0.000242561	0.000238621	1.72886e-05
BIP	P06761	54.3	323.31	195330000	0.000262243	25997000	5.27766e-05	156880000	0.000132547	42003000	0.000129133	166870000	0.000184091	0.000152158	6.91808e-05
Rpl3	P21531	43.7	106.32	246210000	0.000330553	2636000	5.35135e-06	168760000	0.000142585	3769900	1.15901e-05	156590000	0.000172751	0.000132566	0.000119777
Trappc11	D3ZHI8, A0A0G2K1K5	67.3	323.31	201500000	0.000270527	113200000	0.000229808	155460000	0.000131348	99212000	0.000305016	194080000	0.00021411	0.000230161	5.87443e-05
PYGM	G3V8V3, P09812	69.8	323.31	315400000	0.000423445	88714000	0.000180098	155050000	0.000131001	125270000	0.000385128	360360000	0.00039755	0.000303445	0.000122376
Cpne5	D3ZGN2	68.6	323.31	203590000	0.000273333	152940000	0.000310484	262930000	0.000222149	73218000	0.0002251	147530000	0.000162756	0.000238764	5.01573e-05
Actr1a	P85515	66	323.31	129920000	0.000174426	148620000	0.000301714	335280000	0.000283277	51568000	0.00015854	443120000	0.000488851	0.000281362	0.000118313
Wfs1	E9PT53	40	323.31	147640000	0.000198216	16902000	3.43128e-05	163220000	0.000137904	33190000	0.000102039	150080000	0.000165569	0.000127608	5.63744e-05
Vsnl1	P62762	85.9	141.37	146780000	0.000197062	66306000	0.000134608	447809984	0.000378353	65134000	0.000200247	241050000	0.000265927	0.000235239	8.2743e-05
Dnajc13	D3ZN27	56.4	323.31	143780000	0.000193034	95998000	0.000194886	236710000	0.000199996	34335000	0.000105559	212930000	0.000234905	0.000185676	4.28631e-05
Dpysl2	P47942	70.3	323.31	143750000	0.000192994	66720000	0.000135448	162340000	0.000137161	56167000	0.000172679	168400000	0.000185779	0.000164812	2.41767e-05
Slc10a4	F1LQG5, Q5PT56	16.5	128.11	196180000	0.000263384	64109000	0.000130148	142590000	0.000120474	39330000	0.000120915	149940000	0.000165414	0.000160067	5.42194e-05
Pura	F1LPS8, P86252	51.9	323.31	141200000	0.00018957	34747000	7.05399e-05	334729984	0.000282812	23700000	7.28629e-05	386780000	0.000426697	0.000208496	0.000134849
Tecr	Q64232	35.7	119.99	302720000	0.000406421	7877800	1.59927e-05	169960000	0.000143599	10698000	3.28898e-05	141200000	0.000155772	0.000150935	0.000139639
Ggt7	Q99MZ4	53.8	323.31	224080000	0.000300842	94814000	0.000192482	140660000	0.000118843	48289000	0.000148459	195300000	0.000215456	0.000195216	6.25987e-05
Amphiphysin	O08838, A0A0G2JX32, F1LPP0, A0A0G2K5Z4	61.5	323.31	30500000	4.09482e-05	175020000	0.000355308	129950000	0.000109794	138870000	0.00042694	354980000	0.000391615	0.000264921	0.000157924
Dynactin-150	D4A8U7, P28023	68.1	323.31	23304000	3.12871e-05	136910000	0.000277941	552339968	0.00046667	117860000	0.000362347	424400000	0.000468199	0.000321289	0.000161483
Trappc10	F1MAQ4	49.8	323.31	55189000	7.40948e-05	136620000	0.000277353	224860000	0.000189984	105700000	0.000324962	231170000	0.000255027	0.000224284	8.67535e-05
Anxa4	Q5U362, P55260	77.4	323.31	135630000	0.000182092	9431800	1.91475e-05	1151500032	0.000972899	56188000	0.000172743	391790016	0.000432224	0.000355821	0.000335759
Snx5	B1H267	52	323.31	390910016	0.000524822	102440000	0.000207964	166720000	0.000140861	65040000	0.000199958	135260000	0.000149219	0.000244565	0.000142632
Acsl6	A0A0A6YYM0, P33124-2, P33124	64.4	323.31	254450000	0.000341616	18966000	3.85029e-05	163880000	0.000138462	26651000	8.19354e-05	134180000	0.000148028	0.000149709	0.000103844
Rpsa	P38983	60.7	323.31	177680000	0.000238547	3649200	7.40825e-06	212630000	0.00017965	34871000	0.000107207	132940000	0.00014666	0.000135894	7.73301e-05
Itpr1	F1LQX8, P29994-4, C7E1V2, F1LNT1, P29994-8, P29994-6, P29994-3, A0A0A0MY31, P29994-7, P29994-5	54.3	323.31	157050000	0.00021085	12293000	2.4956e-05	141430000	0.000119494	12135000	3.73076e-05	131880000	0.00014549	0.00010762	6.92946e-05
Sccpdh	Q6AY30	64.6	323.31	271820000	0.000364936	17659000	3.58496e-05	224310000	0.000189519	23120000	7.10797e-05	129430000	0.000142788	0.000160834	0.000115311
Tmx2	Q5XIK2	59	141.19	157950000	0.000212058	13004000	2.63994e-05	201520000	0.000170264	17954000	5.51975e-05	129310000	0.000142655	0.000121315	6.99517e-05
Mgll	Q8R431, A0A0G2JYI5	70.6	244.5	128800000	0.000172922	132020000	0.000268014	199800000	0.00016881	58758000	0.000180645	111910000	0.000123459	0.00018277	4.70758e-05
Rplp2	D4A4D5, P02401, D3ZN03	75.7	145.12	186380000	0.000250227	41772000	8.48014e-05	292710016	0.00024731	9656500	2.96878e-05	128300000	0.000141541	0.000150713	8.75324e-05
Cds2	G3V8W2, Q91XU8	27.7	139.76	270460000	0.00036311	13348000	2.70978e-05	169040000	0.000142821	21157000	6.50447e-05	126720000	0.000139798	0.000147574	0.000116503
Vdac1	Q9Z2L0	74.2	323.31	126620000	0.000169996	20366000	4.13451e-05	364009984	0.000307551	33411000	0.000102718	137910000	0.000152143	0.000154751	8.84933e-05
Annexin	Q6IMZ3, P48037	80.1	323.31	124080000	0.000166586	4192800	8.51181e-06	1762800000	0.00148938	105290000	0.000323702	402569984	0.000444116	0.00048646	0.000522474
RS4	B0BN81, P24050, A0A0G2K200	45.6	108.09	123970000	0.000166438	16791000	3.40874e-05	296750016	0.000250723	16023000	4.92608e-05	248130000	0.000273738	0.000154849	9.91896e-05
Prps1	P60892, A0A0G2JSV3, M0RBK1	62.3	323.31	122830000	0.000164907	86071000	0.000174733	363080000	0.000306765	53705000	0.00016511	306910016	0.000338584	0.00023002	7.64011e-05
Dnm3	Q08877-10, Q08877-11, Q08877-7, Q08877-12, Q08877-9, Q08877-13, Q08877-3, Q08877-4, Q08877, Q08877-5, Q08877-2, Q08877-6, Q08877-8	64.7	323.31	52012000	6.98295e-05	66716000	0.00013544	178610000	0.000150907	121720000	0.000374214	478870016	0.000528291	0.000251736	0.0001722
Snap29	Q9JI56, Q9Z2P6	69.3	172.39	102330000	0.000137385	121320000	0.000246292	294600000	0.000248907	37988000	0.00011679	226740000	0.00025014	0.000199903	5.98221e-05
Trappc12	D3ZE49	54.6	323.31	209900000	0.000281804	118890000	0.000241359	113870000	9.62084e-05	115800000	0.000356014	213610000	0.000235655	0.000242208	8.47102e-05
Rpl23	P62832	49.3	115.78	129950000	0.000174466	2816100	5.71697e-06	220800000	0.000186553	881290	2.70942e-06	118700000	0.00013095	0.000100079	8.04355e-05
Hectd3	F1LVZ9	62.6	323.31	123250000	0.000165471	118500000	0.000240567	38773000	3.27592e-05	6724800	2.06746e-05	124970000	0.000137867	0.000119468	8.29438e-05
Hnrnpa2b1	F1LNF1, A7VJC2, F1LM82, A7VJC2-4, A7VJC2-2, A7VJC2-3	68.2	323.31	117720000	0.000158047	56580000	0.000114863	577480000	0.000487911	15406000	4.73639e-05	550590016	0.000607412	0.000283119	0.000222099
Gad2	Q05683	58.1	323.31	65634000	8.81179e-05	116220000	0.000235938	155870000	0.000131694	63693000	0.000195817	196740000	0.000217044	0.000173722	5.5372e-05
Snx6	B5DEY8	54.2	306.86	482120000	0.000647278	104720000	0.000212592	115770000	9.78137e-05	51911000	0.000159594	116700000	0.000128744	0.000249204	0.000202614
Trappc9	D3ZJK6	44.1	323.31	72482000	9.73118e-05	115670000	0.000234822	172390000	0.000145652	91097000	0.000280067	191120000	0.000210844	0.000193739	6.48745e-05
Idh2	P56574, A0A0G2JUF6	50.9	217.28	118010000	0.000158436	23984000	4.869e-05	186850000	0.000157869	35156000	0.000108083	113010000	0.000124673	0.00011955	4.03964e-05
Apoe	A0A0G2K151, P02650	44.8	318.64	136420000	0.000183153	54822000	0.000111294	209690000	0.000177166	41636000	0.000128005	112150000	0.000123724	0.000144669	2.95545e-05
Iglon5	F1LVR0	42.9	323.31	122070000	0.000163887	46353000	9.41013e-05	133060000	0.000112422	30578000	9.40085e-05	112110000	0.00012368	0.00011762	2.57488e-05
Lancl2	Q68FQ9	60.2	323.31	112050000	0.000150434	68354000	0.000138766	194060000	0.000163961	53809000	0.000165429	145890000	0.000160946	0.000155907	1.0047e-05
BIN1	O08839-2, O08839, F1LMX1, O08839-5, D4A4P1, Q5HZA7, O08839-6, O08839-3	56.4	323.31	20540000	2.75763e-05	117330000	0.000238192	111310000	9.40455e-05	93825000	0.000288454	219960000	0.00024266	0.000178186	9.96791e-05
Gnb2	P54313	61.2	323.31	110620000	0.000148515	61039000	0.000123915	247910000	0.000209458	31767000	9.76639e-05	132170000	0.00014581	0.000145073	3.7022e-05
Syntaxin-6	Q63635	75.3	323.31	22385000	3.00533e-05	109550000	0.000222398	646430016	0.000546167	89792000	0.000276055	370710016	0.000408968	0.000296728	0.00017429
Pgrmc2	Q5XIU9	72.8	126.27	175270000	0.000235311	7896100	1.60299e-05	287329984	0.000242764	25890000	7.95958e-05	109050000	0.000120304	0.000138801	8.8366e-05
Sec22b	Q4KM74	51.2	146.72	108230000	0.000145306	35850000	7.27792e-05	555769984	0.000469568	52303000	0.000160799	345009984	0.000380616	0.000245814	0.000151992
Gdpd5	G3V9L7	27.9	235.75	181930000	0.000244253	106110000	0.000215414	106530000	9.00069e-05	45748000	0.000140647	159220000	0.000175652	0.000173195	5.44378e-05
Fasn	P12785	47.8	323.31	106070000	0.000142406	45583000	9.25381e-05	106300000	8.98125e-05	16124000	4.95714e-05	217480000	0.000239925	0.00012285	6.5527e-05
Cct5	Q68FQ0	76.5	323.31	34266000	4.60043e-05	77309000	0.000156945	220650000	0.000186427	105410000	0.000324071	191430000	0.000211186	0.000184927	8.95938e-05
Tmem33	A0A0H2UHA6, Q9Z142	44.7	112.95	140010000	0.000187973	13433000	2.72704e-05	215870000	0.000182388	19624000	6.03317e-05	104270000	0.000115031	0.000114599	6.411e-05
Serinc1	Q7TNK0	17.7	323.31	103820000	0.000139385	45093000	9.15434e-05	154230000	0.000130308	19656000	6.04301e-05	104580000	0.000115373	0.000107408	2.85273e-05
Slc9a6	D3ZJ86	26.8	196.46	102320000	0.000137371	51027000	0.00010359	109980000	9.29218e-05	44434000	0.000136607	101880000	0.000112394	0.000116577	1.77727e-05
Pi4k2a	Q99M64	69.7	323.31	101880000	0.000136781	40701000	8.26272e-05	178310000	0.000150654	35970000	0.000110586	102080000	0.000112615	0.000118652	2.34608e-05
Dpp10	Q6Q629, F1LPW1	50.8	323.31	140240000	0.000188281	69193000	0.000140469	101210000	8.5512e-05	39642000	0.000121875	110490000	0.000121893	0.000131606	3.34794e-05
Ryanodine R2	B0LPN4, B0LPN4-2, F1LS89, F1LRZ1	51	323.31	141940000	0.000190564	11183000	2.27026e-05	117160000	9.89881e-05	17736000	5.45273e-05	100910000	0.000111324	9.56212e-05	5.70576e-05
Nptx1	A0A0H2UHC1, P47971	36.5	323.31	100830000	0.000135371	51136000	0.000103811	209230000	0.000176778	39212000	0.000120553	122150000	0.000134756	0.000134254	2.41837e-05
Gnb2l1	P63245, A0A0G2JZE6	72.2	309.9	138200000	0.000185543	3530900	7.16809e-06	194170000	0.000164054	16067000	4.93961e-05	100820000	0.000111225	0.000103477	6.73268e-05
KPYM	P11980-2, A0A0G2JVG3, M0RD14	72.7	323.31	100720000	0.000135223	52163000	0.000105896	105910000	8.9483e-05	45786000	0.000140764	224070000	0.000247195	0.000143712	5.5064e-05
Pld3	Q5FVH2	27.3	214.59	99454000	0.000133524	58041000	0.000117829	105770000	8.93648e-05	75334000	0.000231606	399520000	0.000440752	0.000202615	0.000128326
RGD1305455	A0A0G2KAX2	49.3	323.31	71304000	9.57303e-05	99474000	0.000201942	99055000	8.36913e-05	67210000	0.000206629	171260000	0.000188935	0.000155386	5.407e-05
Vcp	P46462	69.6	323.31	97638000	0.000131085	138090000	0.000280337	77510000	6.5488e-05	15595000	4.7945e-05	263530000	0.000290727	0.000163116	0.000103776
Cacng8	F1M7K7, Q8VHW5	44.9	323.31	97614000	0.000131053	78344000	0.000159046	125620000	0.000106136	23561000	7.24355e-05	103530000	0.000114215	0.000116577	2.85526e-05
Becn1	Q91XJ1	56.2	323.31	146500000	0.000196686	73613000	0.000149442	139230000	0.000117635	32604000	0.000100237	97207000	0.000107239	0.000134248	3.54727e-05
Slc24a2	O54701, O54701-2	14.2	118.25	108520000	0.000145695	107810000	0.000218865	72438000	6.12026e-05	35468000	0.000109042	96895000	0.000106895	0.00012834	5.26037e-05
GDPD1	A0A0G2K8E7, Q0VGK4, A0A0G2K080	52.1	169.12	118510000	0.000159107	8520900	1.72983e-05	175140000	0.000147975	13144000	4.04097e-05	96657000	0.000106632	9.42846e-05	5.66861e-05
AI314180	F1M446	59.5	323.31	95936000	0.0001288	67257000	0.000136539	118240000	9.99006e-05	12154000	3.73661e-05	145170000	0.000160152	0.000112552	4.22329e-05
Calmodulin-1	P0DP31, P0DP30, P0DP29, D4ABV5	59.1	279.15	95514000	0.000128234	41899000	8.50592e-05	321600000	0.000271719	28185000	8.66515e-05	404110016	0.000445815	0.000203496	0.000139081
Cpe	P15087, D4A8X4	47.5	323.31	104240000	0.000139949	38763000	7.86928e-05	159570000	0.00013482	23992000	7.37606e-05	95055000	0.000104865	0.000106418	2.7454e-05
Vps45	O08700	56	323.31	70804000	9.5059e-05	95017000	0.000192894	214080000	0.000180876	80077000	0.000246187	201260000	0.000222031	0.000187409	5.14876e-05
Them6	Q5XIE1	57	117.19	110550000	0.000148421	9352400	1.89863e-05	143140000	0.000120939	10181000	3.13003e-05	93965000	0.000103662	8.46616e-05	5.07995e-05
Bcap31	Q6AY58	41.2	154.95	299729984	0.000402407	24029000	4.87813e-05	133730000	0.000112988	7941400	2.44149e-05	93858000	0.000103544	0.000138427	0.000136077
Nf1	F1LM28	48.3	323.31	107080000	0.000143762	26403000	5.36008e-05	133760000	0.000113013	8786600	2.70134e-05	93305000	0.000102934	8.80648e-05	4.20969e-05
Cltc	F1M779, P11442	61.1	323.31	63690000	8.5508e-05	92606000	0.000188	165820000	0.000140101	19291000	5.93079e-05	167770000	0.000185084	0.0001316	5.18929e-05
Napepld	Q769K2, A0A0G2K5Y7	63.1	323.31	150890000	0.00020258	63763000	0.000129445	130420000	0.000110191	30307000	9.31753e-05	92214000	0.000101731	0.000127425	3.94526e-05
SRC	Q9WUD9-2, Q9WUD9	56.6	323.31	17176000	2.30599e-05	90873000	0.000184481	118960000	0.000100509	68471000	0.000210506	220920000	0.00024372	0.000152455	8.02076e-05
Rab8a	P35280	50.2	119.52	34716000	4.66085e-05	89989000	0.000182687	222500000	0.00018799	45607000	0.000140213	164950000	0.000181973	0.000147894	5.3474e-05
Ndrg3	Q6AYR2	60	323.31	89563000	0.000120244	38198000	7.75458e-05	185160000	0.000156441	31328000	9.63143e-05	112750000	0.000124386	0.000114986	2.67766e-05
Hnrnpa3	Q6URK4	47.2	298.73	89363000	0.000119976	32013000	6.49897e-05	342160000	0.00028909	8799100	2.70518e-05	382190016	0.000421633	0.000184548	0.000148598
Atp2c1	Q64566, Q64566-2	51.3	323.31	88764000	0.000119171	83983000	0.000170494	88849000	7.50683e-05	36050000	0.000110832	107510000	0.000118605	0.000118834	3.04907e-05
Itfg1	Q5U355, Q8R4E1	33.9	250.82	101650000	0.000136472	57595000	0.000116924	88679000	7.49246e-05	21225000	6.52538e-05	97955000	0.000108064	0.000100328	2.65223e-05
Hexb	Q6AXR4, F1LR87	33.3	116.32	107870000	0.000144823	34585000	7.02111e-05	108590000	9.17474e-05	18127000	5.57293e-05	88575000	9.77162e-05	9.20453e-05	3.03752e-05
Tmx4	G3V912	39.6	287.47	96870000	0.000130054	7882700	1.60027e-05	137590000	0.000116249	20910000	6.42854e-05	87944000	9.70201e-05	8.47224e-05	4.08417e-05
Tppp	D3ZQL7, A0A0G2K2D6	42.2	323.31	18285000	2.45488e-05	46023000	9.34314e-05	256790000	0.000216961	87728000	0.000269709	315520000	0.000348083	0.000190547	0.000117276
Rtcb	Q6AYT3	63	252.75	86923000	0.0001167	12528000	2.54331e-05	177020000	0.000149564	13349000	4.10399e-05	125040000	0.000137944	9.41362e-05	5.10682e-05
Cisd1	B0K020	54.6	204.86	105770000	0.000142003	18056000	3.66555e-05	175580000	0.000148347	24196000	7.43878e-05	86638000	9.55793e-05	9.93945e-05	4.19235e-05
Atp2b2	P11506-8, P11506-6, P11506-7, P11506-1, D4A8B3, P11506-5, P11506-12, P11506-3, P11506-10, P11506-4, P11506-11, P11506-2, P11506-9	37.8	323.31	86567000	0.000116222	33187000	6.7373e-05	145690000	0.000123093	34875000	0.000107219	110220000	0.000121595	0.0001071	2.06269e-05
Hpcal1	P62749	66.8	263.93	86504000	0.000116137	62094000	0.000126057	184430000	0.000155824	24047000	7.39297e-05	102760000	0.000113365	0.000117063	2.62996e-05
Ehd1	Q641Z6	74.9	323.31	82065000	0.000110178	69409000	0.000140907	181100000	0.000153011	85999000	0.000264394	201820000	0.000222648	0.000178228	5.66698e-05
Rab21	Q6AXT5	62.3	323.31	15787000	2.11951e-05	85542000	0.000173659	444240000	0.000375337	69118000	0.000212495	282430016	0.000311578	0.000218853	0.00012185
Camk2g	P11730, P11730-2	66.2	323.31	31709000	4.25714e-05	85147000	0.000172857	538849984	0.000455273	34741000	0.000106807	529780000	0.000584455	0.000272393	0.000210224
Sbf1	M0RAP5	54.1	323.31	85134000	0.000114298	42070000	8.54064e-05	257370000	0.000217451	26684000	8.20368e-05	283270016	0.000312504	0.000162339	8.97351e-05
RGD1305587	B0BMZ1, M0R549	38.3	146.16	84941000	0.000114039	17157000	3.48305e-05	235540000	0.000199007	24900000	7.65521e-05	135730000	0.000149738	0.000114833	5.68684e-05
Abi1	A2VD09, Q9QZM5	33.3	165.12	142780000	0.000191691	9478900	1.92431e-05	84607000	7.14842e-05	12308000	3.78395e-05	124870000	0.000137757	9.16031e-05	6.43104e-05
Cyp46a1	F7EN52, A0A0G2JWG7	64.6	312.75	155980000	0.000209413	7261200	1.4741e-05	115010000	9.71716e-05	15533000	4.77544e-05	84221000	9.29128e-05	9.23986e-05	6.59383e-05
VAPB	Q9Z269	58	254.63	10927000	1.46702e-05	47786000	9.70104e-05	1008700032	0.000852248	83671000	0.000257237	523390016	0.000577405	0.000359714	0.000312586
Mtor	A0A0G2JX74, P42346	55.4	323.31	83347000	0.000111899	54469000	0.000110578	138620000	0.00011712	23126000	7.10982e-05	193760000	0.000213757	0.00012489	4.73811e-05
Aldh3a2	G3V9W6, A0A0G2JY43, P30839	43.6	168.31	84291000	0.000113166	7875100	1.59873e-05	154160000	0.000130249	22508000	6.91982e-05	82012000	9.04759e-05	8.38154e-05	3.96894e-05
Vdac2	P81155	60.7	192.37	82512000	0.000110778	17923000	3.63855e-05	219100000	0.000185117	25881000	7.95681e-05	81913000	9.03667e-05	0.000100443	4.88204e-05
Napb	F8WFM2, P85969	84.6	323.31	81268000	0.000109108	48999000	9.9473e-05	169590000	0.000143286	28832000	8.86406e-05	126850000	0.000139941	0.00011609	2.18488e-05
Fam65b	Q7TP54	10.8	323.31	80296000	0.000107803	136580000	0.000277271	30473000	2.57465e-05	4698100	1.44438e-05	137640000	0.000151845	0.000115422	9.57269e-05
Rab2b	Q3B7V5	78.1	202.87	25311000	3.39817e-05	79986000	0.00016238	351009984	0.000296567	55635000	0.000171043	298729984	0.00032956	0.000198706	0.000105753
Pcyox1l	B5DEI0	35	165.69	124520000	0.000167176	13914000	2.82468e-05	94052000	7.94643e-05	16561000	5.09149e-05	77818000	8.5849e-05	8.23302e-05	4.71834e-05
Hsd17b12	Q6P7R8, D3ZPU3	59.3	105.01	154300000	0.000207158	7946600	1.61324e-05	181840000	0.000153636	4700600	1.44514e-05	77368000	8.53526e-05	9.53461e-05	7.59187e-05
Nptn	P97546, P97546-3	33.1	146.99	102470000	0.000137573	27272000	5.53649e-05	120700000	0.000101979	21646000	6.65481e-05	77253000	8.52257e-05	8.93381e-05	2.89027e-05
Abhd17b	Q6AY17	62.5	158.14	77125000	0.000103545	69658000	0.000141413	168170000	0.000142086	16288000	5.00756e-05	89183000	9.83869e-05	0.000107101	3.38873e-05
Dhrs7	D4A0T8	48.5	151.45	89193000	0.000119747	12962000	2.63142e-05	136010000	0.000114914	13452000	4.13566e-05	76647000	8.45572e-05	7.7378e-05	3.78438e-05
Mlst8	G3V7F1, Q9Z2K5	50.6	225.03	75995000	0.000102028	45363000	9.20915e-05	111730000	9.44003e-05	17288000	5.31499e-05	133180000	0.000146925	9.77189e-05	2.9896e-05
Synaptojanin-1	D4ABN3, Q62910-2, Q62910, Q62910-5, Q62910-4, Q62910-3, Q62910-6	55.5	323.31	17325000	2.32599e-05	23171000	4.70395e-05	160950000	0.000135986	75251000	0.00023135	227810000	0.000251321	0.000137791	9.27349e-05
Ptprn2	Q63475	39.5	323.31	74957000	0.000100635	72361000	0.0001469	190430000	0.000160894	56877000	0.000174862	156120000	0.000172232	0.000151104	2.70979e-05
Tcp1	P28480, A0A096MJA0	81.3	323.31	65547000	8.80011e-05	73529000	0.000149271	210450000	0.000177809	45066000	0.00013855	207050000	0.000228418	0.00015641	4.62445e-05
Tpd52l1	A0A0G2K8M7, Q499Q2	69.4	178.75	73528000	9.87162e-05	70739000	0.000143607	197140000	0.000166563	42727000	0.000131359	85402000	9.42157e-05	0.000126892	2.73304e-05
Abhd12	Q6AYT7	56.5	216.34	112280000	0.000150743	7346700	1.49145e-05	115810000	9.78475e-05	8994900	2.76538e-05	73478000	8.10611e-05	7.4444e-05	4.92873e-05
Tpd52	A0A0G2K865, F1MAB9	53.8	209.54	118090000	0.000158544	73451000	0.000149113	127010000	0.00010731	13190000	4.05511e-05	64376000	7.10198e-05	0.000105308	4.50023e-05
Cdh13	F1M7X3, Q8R490	27.9	323.31	73398000	9.85416e-05	32845000	6.66787e-05	112490000	9.50425e-05	17944000	5.51667e-05	80058000	8.83202e-05	8.07499e-05	1.69153e-05
Kif5c	G3V6L4, A0A0G2K070	64.2	323.31	73328000	9.84476e-05	45079000	9.1515e-05	90364000	7.63483e-05	22347000	6.87032e-05	104660000	0.000115461	9.00951e-05	1.65034e-05
Prrt2	D3ZFB6	37.5	323.31	47700000	6.40404e-05	95855000	0.000194595	72962000	6.16454e-05	42811000	0.000131617	197030000	0.000217364	0.000133853	6.44305e-05
Endod1	D3ZIP8	51.9	323.31	323689984	0.000434575	8359700	1.6971e-05	194280000	0.000164147	16915000	5.20032e-05	72695000	8.01973e-05	0.000149579	0.000150569
Eef1g	Q68FR6	59.5	323.31	11479000	1.54113e-05	72084000	0.000146338	689510016	0.000582565	46667000	0.000143472	249860000	0.000275646	0.000232687	0.000193331
Hspa12a	D3ZC55	53.9	323.31	71912000	9.65466e-05	45594000	9.25605e-05	116510000	9.84389e-05	48329000	0.000148582	140490000	0.000154989	0.000118223	2.75436e-05
Asphd2	Q5HZW3	53.4	131.79	90959000	0.000122118	12490000	2.5356e-05	119110000	0.000100636	16062000	4.93807e-05	71811000	7.92221e-05	7.53426e-05	3.46856e-05
Bsg	P26453-2, P26453	33.1	111.56	84363000	0.000113263	35849000	7.27771e-05	71613000	6.05056e-05	13350000	4.1043e-05	73366000	8.09376e-05	7.37052e-05	2.39124e-05
Lnp	A0JN29	47.3	205.18	71294000	9.57169e-05	7189600	1.45956e-05	193800000	0.000163741	29603000	9.1011e-05	96415000	0.000106365	9.4286e-05	4.76093e-05
Rab8b	P70550	55.1	108.28	71082000	9.54322e-05	68069000	0.000138187	164780000	0.000139222	25930000	7.97188e-05	108080000	0.000119234	0.000114359	2.35282e-05
Pik3r4	P0C0R5	53.8	323.31	70981000	9.52966e-05	60551000	0.000122925	165240000	0.000139611	36208000	0.000111317	100830000	0.000111236	0.000116077	1.46877e-05
Mthfd1	G3V6S5, P27653, D3ZZM8	65.2	323.31	72831000	9.77804e-05	51076000	0.000103689	70323000	5.94157e-05	48070000	0.000147786	157340000	0.000173578	0.00011645	4.00245e-05
Gde1	Q9JL55, M0R5Q9	42	155.71	114490000	0.00015371	9721300	1.97352e-05	75858000	6.40922e-05	14610000	4.49167e-05	69930000	7.7147e-05	7.19203e-05	4.52342e-05
Frrs1l	D3ZE85	36.5	101.47	96180000	0.000129128	19760000	4.01148e-05	91862000	7.76139e-05	10684000	3.28467e-05	69817000	7.70223e-05	7.13451e-05	3.42574e-05
Sirt2	A0A0G2JWM2, Q5RJQ4	63.7	323.31	69625000	9.34761e-05	36046000	7.31771e-05	112590000	9.5127e-05	20108000	6.18197e-05	116720000	0.000128766	9.04731e-05	2.28787e-05
Adrm1	Q9JMB5	20.4	190.01	40920000	5.49378e-05	69100000	0.00014028	75136000	6.34822e-05	14091000	4.33211e-05	114870000	0.000126725	8.57492e-05	3.9744e-05
Zzef1	D3ZG78	49.4	323.31	74403000	9.98909e-05	68826000	0.000139724	61775000	5.21935e-05	5200800	1.59893e-05	103020000	0.000113652	8.42899e-05	4.44378e-05
Svop	Q9Z2I7, A0A0G2JZX3	23.4	227.18	67763000	9.09763e-05	35332000	7.17276e-05	88067000	7.44075e-05	18488000	5.68392e-05	75371000	8.31495e-05	7.542e-05	1.15035e-05
Anxa11	Q5XI77	38.6	294.14	81931000	0.000109998	6211300	1.26096e-05	93553000	7.90426e-05	23956000	7.36499e-05	67699000	7.46857e-05	6.99971e-05	3.1656e-05
Ddx3y	A0A0G2K719, D3ZN21, D4ADE8	55.6	323.31	85160000	0.000114333	9474000	1.92332e-05	67642000	5.71505e-05	14476000	4.45048e-05	85395000	9.4208e-05	6.58859e-05	3.42321e-05
Ap3b2	D4AE00	51.9	323.31	182000000	0.000244347	38773000	7.87131e-05	67154000	5.67382e-05	14984000	4.60666e-05	90766000	0.000100133	0.0001052	7.202e-05
Uvrag	D3ZKE1	44.8	299.67	65517000	8.79609e-05	41437000	8.41213e-05	101890000	8.60866e-05	21281000	6.54259e-05	65808000	7.25996e-05	7.92389e-05	8.73704e-06
Clcn3	P51792, P51792-2, A0A0G2K2K6	28.7	179.78	65486000	8.79192e-05	29093000	5.90618e-05	95979000	8.10924e-05	28048000	8.62303e-05	69278000	7.64277e-05	7.81463e-05	1.03606e-05
Dnajb4	Q5XIP0	46.3	136.62	64739000	8.69163e-05	32559000	6.60981e-05	104710000	8.84692e-05	19531000	6.00458e-05	97583000	0.000107654	8.18366e-05	1.70814e-05
Apmap	A0A0G2K6G2, Q7TP48, Q7TP48-2, D3ZGQ3	65.5	296.6	102560000	0.000137694	6867600	1.39419e-05	105250000	8.89254e-05	19458000	5.98213e-05	64695000	7.13717e-05	7.43508e-05	4.02341e-05
Cct2	Q5XIM9	70.8	323.31	13627000	1.82951e-05	32515000	6.60088e-05	149240000	0.000126092	64336000	0.000197794	112650000	0.000124276	0.000106493	6.07519e-05
C2cd2l	Q5U2P5, A0A0G2K2V4	55.9	323.31	63320000	8.50112e-05	14063000	2.85493e-05	107950000	9.12066e-05	21876000	6.72552e-05	136970000	0.000151106	8.46256e-05	3.97727e-05
Numbl	A0A0G2K9C5, A1L1I3	35.1	147.96	34743000	4.66448e-05	36183000	7.34552e-05	142210000	0.000120153	63190000	0.00019427	121060000	0.000133554	0.000113615	5.10752e-05
Camk2d	P15791, P15791-6, P15791-2, P15791-3, P15791-5	62.9	323.31	32359000	4.34441e-05	62526000	0.000126934	275569984	0.000232828	30476000	9.36949e-05	388609984	0.000428716	0.000185123	0.000136698
Gad1	P18088, B3VQJ0	40.6	323.31	19695000	2.64418e-05	59724000	0.000121246	138970000	0.000117415	62431000	0.000191937	116410000	0.000128424	0.000117093	5.28488e-05
Abhd16a	Q6MG55, A0A0G2K0X5, A0A0G2K4N8	39.6	253.86	138110000	0.000185422	6752100	1.37075e-05	113310000	9.57353e-05	14618000	4.49413e-05	62234000	6.86567e-05	8.16925e-05	5.84799e-05
Nptxr	O35764, F1LSY2	43.9	183.76	63875000	8.57564e-05	42690000	8.6665e-05	109400000	9.24317e-05	19239000	5.91481e-05	62194000	6.86126e-05	7.85228e-05	1.25353e-05
Eprs	A0A0G2JZI2, Q6TXE9	48.5	323.31	75013000	0.00010071	27303000	5.54279e-05	82987000	7.01155e-05	4549900	1.39881e-05	61920000	6.83103e-05	6.17103e-05	2.81142e-05
Pik3c3	O88763	60.2	323.31	39611000	5.31804e-05	61852000	0.000125566	70128000	5.92509e-05	30804000	9.47033e-05	88941000	9.812e-05	8.61641e-05	2.67604e-05
Reep2	M0R8C1, A0A0G2K1L5	48.4	188.43	61387000	8.24161e-05	8297800	1.68454e-05	151710000	0.000128179	5718900	1.75821e-05	92664000	0.000102227	6.945e-05	4.50536e-05
Igsf8	A0A140TAA1	35.7	323.31	60856000	8.17032e-05	20576000	4.17714e-05	92177000	7.78801e-05	25508000	7.84214e-05	65253000	7.19873e-05	7.03527e-05	1.46298e-05
Tmx3	M0R402	33.3	237.99	134210000	0.000180186	4805300	9.75525e-06	86758000	7.33016e-05	14561000	4.47661e-05	60712000	6.69776e-05	7.49973e-05	5.71003e-05
Rab22a	B0BN19, A0A0G2K3Z3	77.8	128.59	10062000	1.35089e-05	60359000	0.000122535	133720000	0.00011298	14460000	4.44556e-05	95563000	0.000105425	7.97809e-05	4.29594e-05
Tubb4a	B4F7C2	81.1	315.91	59860000	8.0366e-05	31754000	6.44639e-05	119320000	0.000100813	22470000	6.90814e-05	104810000	0.000115627	8.60702e-05	1.93852e-05
Pgd	P85968, A0A0G2K7Q8	52.4	323.31	44149000	5.92729e-05	41601000	8.44543e-05	225890000	0.000190854	59593000	0.000183212	181090000	0.000199779	0.000143514	5.92745e-05
Septin-7	F1LMC7, A0A0G2JZT5, D4A0F5, Q9WVC0	47.7	319.11	28090000	3.77127e-05	59510000	0.000120811	178790000	0.000151059	29861000	9.18042e-05	142830000	0.00015757	0.000111792	4.38319e-05
Snx1	Q99N27	47.5	280.39	257380000	0.000345549	59201000	0.000120184	39533000	3.34013e-05	29595000	9.09864e-05	66902000	7.38065e-05	0.000132786	0.000110027
Brsk2	D3ZML2-2, D3ZML2, M9MMM8	45.8	323.31	15936000	2.13951e-05	58880000	0.000119532	136200000	0.000115075	53613000	0.000164827	125000000	0.0001379	0.000111746	4.84492e-05
Atp1b2	Q5M9H4, P13638	25.9	286.28	96673000	0.00012979	15038000	3.05287e-05	94739000	8.00447e-05	21156000	6.50416e-05	58643000	6.46951e-05	7.402e-05	3.22665e-05
Cpne7	H1UBN0, D3ZWR4	79	323.31	58560000	7.86206e-05	5577300	1.13225e-05	1128000000	0.000953044	53664000	0.000164984	299720000	0.000330652	0.000307725	0.000339906
Gsk3b	A0A0G2JSH4, P18266	61.7	323.31	46901000	6.29677e-05	49931000	0.000101365	257160000	0.000217274	58485000	0.000179805	183540000	0.000202482	0.000152779	6.01163e-05
Gnaq	D4AE68, P82471	55.4	200.74	80885000	0.000108593	32669000	6.63214e-05	114680000	9.68928e-05	18771000	5.77092e-05	58264000	6.4277e-05	7.87588e-05	2.01318e-05
Mapt	D4A1Q2, F1LST4, P19332-2, P19332, P19332-8	35.1	287.42	18011000	2.41809e-05	39789000	8.07757e-05	167460000	0.000141486	58112000	0.000178659	187820000	0.000207204	0.000126461	6.63597e-05
Csnk1d	Q06486, Q06486-2	43.9	190.79	56553000	7.59261e-05	21075000	4.27844e-05	141170000	0.000119274	15971000	4.9101e-05	66882000	7.37844e-05	7.2174e-05	2.69489e-05
Dlst	G3V6P2, Q01205	37.9	177.81	56383000	7.56979e-05	35689000	7.24523e-05	176710000	0.000149302	26242000	8.0678e-05	131210000	0.000144751	0.000104576	3.47892e-05
Tubg1	P83888	83.6	323.31	56274000	7.55515e-05	18071000	3.6686e-05	97620000	8.24788e-05	15314000	4.70811e-05	135650000	0.000149649	7.82894e-05	3.95528e-05
Gnai2	P04897	63.1	323.31	56157000	7.53944e-05	18899000	3.83669e-05	106510000	8.999e-05	17808000	5.47486e-05	58844000	6.49169e-05	6.46834e-05	1.75867e-05
Baiap2	Q6GMN2-2, Q6GMN2	63.2	323.31	60476000	8.1193e-05	19664000	3.99199e-05	56080000	4.73818e-05	22910000	7.04341e-05	81469000	8.98768e-05	6.57611e-05	1.92204e-05
Cadm4	F1M7V6, Q1WIM1	33.8	323.31	55847000	7.49783e-05	17319000	3.51593e-05	188370000	0.000159153	31356000	9.64004e-05	97823000	0.000107919	9.4722e-05	4.06593e-05
Acsl1	P18163	57.4	278.85	125210000	0.000168103	40456000	8.21298e-05	87730000	7.41228e-05	18976000	5.83395e-05	55474000	6.11991e-05	8.87788e-05	4.05918e-05
Syncrip	M0R735, A0A0G2K9J1, Q7TP47	41.8	323.31	54122000	7.26623e-05	6965500	1.41407e-05	98088000	8.28743e-05	5079900	1.56176e-05	76105000	8.39592e-05	5.38508e-05	3.20669e-05
Prkca	F1M2P8, F1LS98, P05696	60.4	323.31	53448000	7.17574e-05	31417000	6.37797e-05	208750000	0.000176372	27281000	8.38722e-05	116220000	0.000128214	0.000104799	4.21503e-05
Ina	P23565	62	323.31	20753000	2.78623e-05	46744000	9.48951e-05	89576000	7.56825e-05	53004000	0.000162955	327740000	0.000361564	0.000144592	0.00011684
Rab37	D4A0G7	75.8	145.15	52886000	7.10029e-05	31201000	6.33412e-05	93925000	7.93569e-05	14943000	4.59405e-05	64564000	7.12272e-05	6.61738e-05	1.13143e-05
Cyfip1	D4A8H8	50.8	225.19	108240000	0.000145319	11730000	2.38131e-05	52871000	4.46705e-05	13719000	4.21775e-05	70830000	7.81399e-05	6.6824e-05	4.29831e-05
Trappc9	E9PU02	33.3	111.61	34221000	4.59439e-05	52646000	0.000106877	57251000	4.83712e-05	34590000	0.000106343	82225000	9.07109e-05	7.96491e-05	2.71684e-05
Ephx1	P07687, F1LTS8	59.3	158.09	79969000	0.000107364	4497100	9.12957e-06	88085000	7.44228e-05	12973000	3.9884e-05	52362000	5.77659e-05	5.77132e-05	3.29321e-05
Gsk3a	P18265, A0A0G2K7W7	53.8	284.96	52003000	6.98174e-05	33355000	6.7714e-05	158680000	0.000134068	25836000	7.94298e-05	174500000	0.000192509	0.000108708	4.84065e-05
Adrbk1	P26817	54	323.31	64198000	8.619e-05	41145000	8.35285e-05	51860000	4.38164e-05	19474000	5.98705e-05	69887000	7.70995e-05	7.0101e-05	1.6023e-05
Agpat1	Q6MG85	25.7	141.04	126320000	0.000169593	6435600	1.30649e-05	115780000	9.78222e-05	5037700	1.54878e-05	51725000	5.70632e-05	7.06062e-05	5.8432e-05
Tnr	A0A096MJE6, F1LQ63, Q05546, Q05546-2	39.7	323.31	17349000	2.32922e-05	50563000	0.000102648	336009984	0.000283894	21672000	6.6628e-05	98092000	0.000108215	0.000116935	8.88315e-05
Enpp5	P84039	47.6	173.9	50546000	6.78613e-05	20111000	4.08274e-05	121240000	0.000102435	20487000	6.29849e-05	76942000	8.48826e-05	7.17983e-05	2.07952e-05
Psd3	D4A404, D3ZFY7, D4A2Q3	27.4	192.15	52347000	7.02793e-05	8926000	1.81207e-05	84891000	7.17241e-05	14008000	4.3066e-05	50466000	5.56742e-05	5.17729e-05	1.98194e-05
Cpne6	D4ACG7	83.1	323.31	36155000	4.85405e-05	4155400	8.43589e-06	716230016	0.000605141	49955000	0.000153581	222300000	0.000245242	0.000212188	0.000213183
Pla2g6	P97570-2	52.1	323.31	56634000	7.60349e-05	49477000	0.000100443	48832000	4.1258e-05	23972000	7.36991e-05	53031000	5.85039e-05	6.99879e-05	1.96731e-05
Cdk5	Q03114	58.6	107.75	49438000	6.63737e-05	31730000	6.44151e-05	100310000	8.47516e-05	22465000	6.9066e-05	97785000	0.000107877	7.84966e-05	1.63493e-05
Ogdh	Q5XI78	51.1	323.31	11452000	1.53751e-05	49387000	0.000100261	107850000	9.11221e-05	26495000	8.14558e-05	141100000	0.000155662	8.87751e-05	4.48384e-05
Mark2	A0A0G2K6X6, O08679	51.8	323.31	23157000	3.10898e-05	49241000	9.99642e-05	101560000	8.58077e-05	34078000	0.000104769	117480000	0.000129604	9.0247e-05	3.27829e-05
Brsk1	B2DD29	55.5	323.31	49213000	6.60717e-05	48793000	9.90548e-05	110700000	9.35301e-05	36527000	0.000112298	112400000	0.000124	9.89909e-05	1.95757e-05
Hexa	Q641X3	32	141.62	48914000	6.56702e-05	14482000	2.93999e-05	92362000	7.80364e-05	13243000	4.07141e-05	75293000	8.30634e-05	5.93768e-05	2.09559e-05
Cct8	D4ACB8	60.2	114.76	13828000	1.8565e-05	18881000	3.83304e-05	97863000	8.26842e-05	91472000	0.00028122	48778000	5.3812e-05	9.49223e-05	9.54775e-05
Tpbg	Q5PQV5	29.6	202.35	62727000	8.42151e-05	33601000	6.82135e-05	59907000	5.06152e-05	14748000	4.5341e-05	48732000	5.37613e-05	6.04292e-05	1.41053e-05
Vac14	Q80W92	57.9	323.31	90245000	0.00012116	22305000	4.52814e-05	48379000	4.08753e-05	7207600	2.21589e-05	83819000	9.24694e-05	6.4389e-05	3.6641e-05
Faah	P97612	52	323.31	117030000	0.00015712	6963000	1.41356e-05	79713000	6.73493e-05	9670600	2.97311e-05	48254000	5.32339e-05	6.43141e-05	4.99177e-05
Alcam	O35112	41.9	202.44	48134000	6.4623e-05	10848000	2.20225e-05	82757000	6.99211e-05	17831000	5.48193e-05	61819000	6.81989e-05	5.5917e-05	1.77358e-05
Dync1li2	Q5D023, A0A096MIY2, Q62698, A0A096MKA1	67.3	323.31	48022000	6.44727e-05	21719000	4.40918e-05	151380000	0.000127901	24777000	7.6174e-05	169280000	0.00018675	9.98778e-05	5.14967e-05
Gpd1	O35077	68.5	175.03	47827000	6.42109e-05	18527000	3.76117e-05	112880000	9.5372e-05	25283000	7.77296e-05	71796000	7.92055e-05	7.08259e-05	1.93253e-05
Syntaxin 16	A0A0G2K528	52.8	323.31	47616000	6.39276e-05	42165000	8.55992e-05	88481000	7.47573e-05	22434000	6.89707e-05	77037000	8.49874e-05	7.56485e-05	8.59069e-06
Dlat	P08461	41	169.17	47515000	6.3792e-05	19422000	3.94286e-05	116330000	9.82869e-05	28437000	8.74262e-05	62837000	6.9322e-05	7.16511e-05	2.03165e-05
Dclk1	A0A1W2Q6Q2	47.2	323.31	47331000	6.3545e-05	33095000	6.71862e-05	161970000	0.000136848	17445000	5.36326e-05	210190000	0.000231882	0.000110619	6.74426e-05
Cad	D4A8A0	52.2	323.31	47283000	6.34805e-05	41909000	8.50795e-05	109960000	9.29049e-05	13783000	4.23742e-05	155740000	0.000171813	9.11304e-05	4.40252e-05
Prpsap2	O08618, Q6AZ40	64.5	323.31	46770000	6.27918e-05	32398000	6.57712e-05	153670000	0.000129835	17986000	5.52959e-05	162860000	0.000179668	9.86724e-05	4.85444e-05
Fam134a	A0A0G2K1U5, Q3MHU5	47.1	212.94	54816000	7.35941e-05	3188500	6.47298e-06	58201000	4.91738e-05	11237000	3.45468e-05	46735000	5.15582e-05	4.30692e-05	2.21495e-05
Slc3a2	A0A0H2UHQ0	43.3	235.04	52430000	7.03907e-05	16890000	3.42884e-05	64261000	5.42939e-05	11403000	3.50572e-05	46460000	5.12548e-05	4.9057e-05	1.34275e-05
Ugp2	Q4V8I9, A0A0G2K542	56.9	285.61	45399000	6.09511e-05	44975000	9.13038e-05	206630000	0.000174581	21752000	6.6874e-05	97306000	0.000107348	0.000100212	4.07771e-05
Dctn2	A0A0G2JUC7, Q6AYH5	56.7	323.31	1775900	2.38426e-06	45230000	9.18215e-05	193590000	0.000163564	16901000	5.19601e-05	156120000	0.000172232	9.63923e-05	6.49558e-05
Sptan1	A0A0G2JZ69, P16086, A0A0G2K1E7, Q6IRK8	69.4	323.31	10957000	1.47105e-05	44710000	9.07659e-05	217800000	0.000184019	18542000	5.70052e-05	117650000	0.000129792	9.52584e-05	5.83822e-05
Phkb	A0A0G2K9C8	50	323.31	44286000	5.94569e-05	32670000	6.63234e-05	78927000	6.66852e-05	29856000	9.17888e-05	135110000	0.000149054	8.66616e-05	3.30813e-05
Elmo2	G3V982	51.5	323.31	94094000	0.000126327	14764000	2.99724e-05	44093000	3.7254e-05	7627100	2.34486e-05	53555000	5.9082e-05	5.52169e-05	3.75255e-05
Asah1	A0A0G2K8T0, Q6P7S1	27.6	137.2	48365000	6.49332e-05	14510000	2.94568e-05	44717000	3.77813e-05	6439700	1.97981e-05	43967000	4.85045e-05	4.00948e-05	1.56086e-05
Hmox2	P23711	74.3	323.31	43838000	5.88554e-05	7938600	1.61162e-05	239520000	0.00020237	19371000	5.95539e-05	118300000	0.000130509	9.34808e-05	6.56706e-05
Ywhaz	P63102, A0A0G2JV65	65.3	323.31	43823000	5.88352e-05	23708000	4.81297e-05	133910000	0.00011314	11614000	3.57059e-05	78948000	8.70957e-05	6.85813e-05	2.80083e-05
Dnaja1	P63036	60.5	161.73	43751000	5.87386e-05	14092000	2.86082e-05	82728000	6.98966e-05	13580000	4.17501e-05	70613000	7.79005e-05	5.53788e-05	1.80648e-05
Acsl3	Q63151-2, Q63151	50.8	156.32	110190000	0.000147937	9646700	1.95838e-05	43421000	3.66863e-05	3874500	1.19117e-05	53132000	5.86154e-05	5.49469e-05	4.91868e-05
Septin-5	D3ZDH8, Q9JJM9-2	50.3	237.01	26724000	3.58787e-05	43289000	8.78811e-05	119020000	0.00010056	23143000	7.11504e-05	116820000	0.000128876	8.48692e-05	3.09197e-05
Ncam1	F1LNY3, P13596	57.1	206.87	50215000	6.74169e-05	20534000	4.16861e-05	91463000	7.72768e-05	14509000	4.46062e-05	43177000	4.7633e-05	5.57238e-05	1.40526e-05
Dnm2	P39052-2	56	256.72	32721000	4.39301e-05	14660000	2.97613e-05	58276000	4.92372e-05	43119000	0.000132564	82349000	9.08476e-05	6.92681e-05	3.76195e-05
Ddx6	D3ZD73	61.7	267.83	42654000	5.72658e-05	6530200	1.3257e-05	198800000	0.000167966	7260900	2.23228e-05	343160000	0.000378575	0.000127877	0.00013691
Ddx5	Q6AYI1	39.8	196.21	42631000	5.72349e-05	3497600	7.10048e-06	67777000	5.72646e-05	2321600	7.13749e-06	53831000	5.93865e-05	3.76248e-05	2.49201e-05
M6pr	Q6AY20	30.6	323.31	56924000	7.64242e-05	21235000	4.31092e-05	83079000	7.01932e-05	18631000	5.72788e-05	42295000	4.666e-05	5.87331e-05	1.29328e-05
Faf2	A0A0G2JTA0, Q5BK32	53.9	255.18	44688000	5.99966e-05	3338000	6.77648e-06	72807000	6.15144e-05	10127000	3.11343e-05	41838000	4.61558e-05	4.11155e-05	2.03804e-05
Ganab	D3ZAN3	42	323.31	73952000	9.92854e-05	7107500	1.44289e-05	41306000	3.48993e-05	9245200	2.84233e-05	63627000	7.01935e-05	4.94461e-05	3.09651e-05
Vps11	D3ZTB4	54.3	323.31	87322000	0.000117235	26798000	5.44027e-05	41299000	3.48934e-05	14365000	4.41635e-05	77866000	8.5902e-05	6.73194e-05	3.03032e-05
Atl2	F1LQ09	47.7	323.31	67419000	9.05144e-05	6777400	1.37588e-05	41214000	3.48216e-05	11000000	3.38182e-05	43998000	4.85387e-05	4.42903e-05	2.56367e-05
Cend1	Q5FVI4	57.7	323.31	18665000	2.5059e-05	41018000	8.32707e-05	103480000	8.74299e-05	11503000	3.53646e-05	50531000	5.57459e-05	5.7374e-05	2.49212e-05
Atg9a	Q5FWU3	46.2	215.64	33921000	4.55412e-05	40887000	8.30048e-05	74390000	6.28519e-05	19779000	6.08082e-05	83361000	9.19641e-05	6.8834e-05	1.66046e-05
Idh3B	Q68FX0	54.5	112.43	40783000	5.47538e-05	20428000	4.14709e-05	88253000	7.45647e-05	20963000	6.44483e-05	68717000	7.58088e-05	6.22093e-05	1.28707e-05
Rps10	P63326, F1LT36, A0A0H2UI18, D3ZJY5	38.8	108.08	40612000	5.45243e-05	7346900	1.4915e-05	142610000	0.000120491	4049300	1.24491e-05	131570000	0.000145148	6.95055e-05	5.43716e-05
Ap3s2	F1LVM4, A0A0G2K302	34.7	155.31	40417000	5.42625e-05	28549000	5.79574e-05	106690000	9.01421e-05	19058000	5.85916e-05	113640000	0.000125368	7.72643e-05	2.73141e-05
Actr1b	B2RYJ7	70.2	323.31	29101000	3.907e-05	40361000	8.19369e-05	89992000	7.6034e-05	8725700	2.68261e-05	132330000	0.000145987	7.39708e-05	4.17006e-05
Enpp6	B0BND0, D3ZRI1	40.2	241.4	39962000	5.36516e-05	14169000	2.87645e-05	85510000	7.22471e-05	18271000	5.61721e-05	66305000	7.31479e-05	5.67966e-05	1.61379e-05
Pacs1	F1LPG3, O88588	44.4	213.94	39892000	5.35576e-05	12560000	2.54981e-05	109440000	9.24655e-05	20770000	6.38549e-05	128010000	0.000141221	7.53194e-05	3.93044e-05
Apip	D3ZUI1	66.4	117.31	1795100	2.41004e-06	39736000	8.06681e-05	64309000	5.43345e-05	10119000	3.11097e-05	79319000	8.75049e-05	5.12055e-05	3.15605e-05
Dip2b	A0A0G2JY22	47.6	323.31	39051000	5.24285e-05	13630000	2.76703e-05	60992000	5.1532e-05	11637000	3.57766e-05	58697000	6.47547e-05	4.64324e-05	1.31395e-05
P4hb	P04785	61.5	272.27	65054000	8.73393e-05	3636600	7.38267e-06	39040000	3.29848e-05	7927100	2.43709e-05	43040000	4.74818e-05	3.99119e-05	2.70345e-05
Sbds	Q5RK30	55.2	158.68	61795000	8.29638e-05	4488400	9.11191e-06	67318000	5.68768e-05	3515400	1.08077e-05	38306000	4.22593e-05	4.04039e-05	2.80759e-05
Dpysl4	F1LNT0, Q62951	53.8	323.31	16658000	2.23645e-05	7304600	1.48291e-05	47495000	4.01284e-05	38298000	0.000117743	67808000	7.4806e-05	5.39741e-05	3.80095e-05
Klc2	B2GV74	60	323.31	38153000	5.12229e-05	27226000	5.52716e-05	89269000	7.54231e-05	15912000	4.89196e-05	68015000	7.50343e-05	6.11743e-05	1.16549e-05
Wasf1	Q5BJU7	29	114.25	69301000	9.30411e-05	6107300	1.23984e-05	38032000	3.21331e-05	9707900	2.98458e-05	72066000	7.95034e-05	4.93844e-05	3.11782e-05
Fxyd6	Q91XV6-2, Q91XV6, A0A0G2K1I7	43	202.63	37856000	5.08242e-05	12491000	2.5358e-05	44557000	3.76461e-05	6988100	2.14841e-05	40494000	4.46731e-05	3.59971e-05	1.11503e-05
Csnk2a1	P19139	49.4	323.31	37794000	5.07409e-05	22076000	4.48165e-05	156670000	0.00013237	16963000	5.21508e-05	128180000	0.000141409	8.42974e-05	4.31065e-05
Gnaz	P19627	49.9	174.7	64423000	8.64921e-05	24716000	5.0176e-05	60130000	5.08037e-05	16644000	5.117e-05	37771000	4.16691e-05	5.60622e-05	1.56165e-05
Kif2a	Q9WV63-2, Q9WV63, F1M8L1	35.4	139.02	80585000	0.000108191	4404900	8.9424e-06	37735000	3.18822e-05	4100900	1.26077e-05	49403000	5.45015e-05	4.32249e-05	3.63017e-05
Slc27a4	G3V7V3	53.7	322.61	92924000	0.000124757	4468800	9.07212e-06	49087000	4.14735e-05	6644400	2.04274e-05	37722000	4.1615e-05	4.74689e-05	4.06181e-05
Vps13d	A0A0G2JYD4	43.6	323.31	37444000	5.0271e-05	32292000	6.5556e-05	44002000	3.71772e-05	10824000	3.32771e-05	47922000	5.28677e-05	4.78298e-05	1.15829e-05
Ywhae	P62260	69.8	227.83	37372000	5.01744e-05	36953000	7.50184e-05	150900000	0.000127495	24773000	7.61617e-05	82721000	9.1258e-05	8.40215e-05	2.54196e-05
Prkcd	A0A140UHX0, D4A0U0, P09215	55.3	323.31	46473000	6.2393e-05	28318000	5.74884e-05	37004000	3.12646e-05	13261000	4.07694e-05	74351000	8.20242e-05	5.47879e-05	1.76455e-05
Cpne2	F1M1L9	37.7	233.45	36899000	4.95393e-05	5135500	1.04256e-05	58964000	4.98185e-05	10046000	3.08853e-05	43948000	4.84836e-05	3.78304e-05	1.54503e-05
Elp3	D4ACM1	51.4	164.29	36855000	4.94802e-05	21463000	4.35721e-05	39177000	3.31005e-05	4829000	1.48462e-05	98746000	0.000108937	4.99872e-05	3.17381e-05
Fry	E9PTY6	38.3	323.31	36686000	4.92534e-05	8376300	1.70047e-05	47897000	4.0468e-05	2756200	8.47361e-06	39416000	4.34838e-05	3.17367e-05	1.59954e-05
Alb	P02770, A0A0G2JSH5	54.3	276.38	52376000	7.03182e-05	23702000	4.81175e-05	37915000	3.20343e-05	22007000	6.76579e-05	36577000	4.03518e-05	5.16959e-05	1.5031e-05
Gnai1	P10824	61.9	263.64	48015000	6.44633e-05	16419000	3.33322e-05	67451000	5.69891e-05	9984000	3.06946e-05	36436000	4.01963e-05	4.51351e-05	1.33141e-05
Crmp1	Q62950	61.4	225.07	43721000	5.86983e-05	17340000	3.5202e-05	36387000	3.07433e-05	9933700	3.054e-05	53860000	5.94185e-05	4.29204e-05	1.32835e-05
Bcas1	A0A0G2K079, Q3ZB98-5, F1LN49, Q3ZB98, Q3ZB98-4	46.7	204.88	4074300	5.47001e-06	35893000	7.28664e-05	71415000	6.03383e-05	19713000	6.06053e-05	56794000	6.26553e-05	5.23871e-05	2.39032e-05
Cpne9	Q5BJS7, A0A140TAJ0	57.5	323.31	35891000	4.8186e-05	25424000	5.16133e-05	48932000	4.13425e-05	15226000	4.68106e-05	37830000	4.17342e-05	4.59373e-05	3.91957e-06
Purb	A0A0G2JUX5, Q68A21	64.7	195.52	35847000	4.81269e-05	10850000	2.20266e-05	117510000	9.92838e-05	8793500	2.70346e-05	106980000	0.000118021	6.28985e-05	3.8826e-05
Emc2	B0BNG0, A0A0A0MXU4	44.4	150.77	50285000	6.75109e-05	2777200	5.638e-06	39832000	3.36539e-05	3836800	1.17958e-05	35785000	3.94781e-05	3.16153e-05	2.20096e-05
Cacna2d1	Q9ERS3, D3ZKP9, A0A0G2K7E5, P54290, A0A0G2K8L7	40.3	323.31	46448000	6.23595e-05	14296000	2.90223e-05	54650000	4.61736e-05	14427000	4.43541e-05	35754000	3.94439e-05	4.42707e-05	1.08318e-05
Spg20	E9PT90	29.1	323.31	25463000	3.41857e-05	37381000	7.58872e-05	56554000	4.77823e-05	17217000	5.29317e-05	35722000	3.94086e-05	5.00391e-05	1.44632e-05
Prkra	G3V7J2, Q4V8C7	41.2	140.15	50217000	6.74196e-05	1892300	3.84156e-06	69728000	5.8913e-05	2574800	7.91592e-06	35668000	3.9349e-05	3.54878e-05	2.5865e-05
Ptprr	G3V6L5, O08617, A0A0G2JYG7, O08617-2, O08617-3, O08617-4	59	323.31	34164000	4.58674e-05	35372000	7.18088e-05	102210000	8.63569e-05	27410000	8.42688e-05	61678000	6.80433e-05	7.12691e-05	1.45092e-05
Stxbp5	Q9WU70-2, Q9WU70, Q9WU70-3	40.1	323.31	1838900	2.46884e-06	35241000	7.15428e-05	109430000	9.24571e-05	34211000	0.000105178	80124000	8.8393e-05	7.20079e-05	3.63944e-05
Nbas	F1M0U5	45.1	323.31	41400000	5.55822e-05	12517000	2.54108e-05	46033000	3.88931e-05	4472900	1.37514e-05	35117000	3.87412e-05	3.44757e-05	1.41058e-05
Slc18a2	A0A0G2JSJ6, Q01827	12.2	101.83	48045000	6.45036e-05	18227000	3.70027e-05	51813000	4.37766e-05	12068000	3.71017e-05	34929000	3.85338e-05	4.41837e-05	1.04566e-05
Septin-11	A0A0G2JUL7, B3GNI6-3, B3GNI6, B3GNI6-2	49.4	153.47	13096000	1.75822e-05	34275000	6.95817e-05	59305000	5.01066e-05	10809000	3.3231e-05	74457000	8.21412e-05	5.05286e-05	2.34402e-05
Esyt1	Q9Z1X1	44.3	323.31	52757000	7.08297e-05	6085600	1.23544e-05	43523000	3.67725e-05	7886700	2.42467e-05	33910000	3.74096e-05	3.63226e-05	1.95572e-05
Iqsec1	A0A0G2JUG7	32	323.31	71781000	9.63707e-05	13743000	2.78997e-05	37027000	3.1284e-05	4949900	1.52179e-05	33753000	3.72364e-05	4.16017e-05	2.83161e-05
Armc8	F1M943	55.6	207.52	33296000	4.47021e-05	13537000	2.74815e-05	36436000	3.07847e-05	5475700	1.68344e-05	49962000	5.51182e-05	3.49842e-05	1.34399e-05
Mlec	A0A0G2K121, Q5FVQ4	47.3	167.04	53183000	7.14017e-05	2819800	5.72448e-06	39609000	3.34655e-05	4114700	1.26502e-05	33235000	3.66649e-05	3.19814e-05	2.29835e-05
Ocrl	R9PXS2, D3ZGS3	48.5	261.31	14996000	2.01331e-05	35658000	7.23894e-05	33093000	2.79602e-05	22351000	6.87155e-05	41557000	4.58458e-05	4.70088e-05	2.0985e-05
Vwa5b1	D3ZP60	44.5	323.31	10860000	1.45803e-05	33047000	6.70888e-05	66418000	5.61164e-05	25477000	7.83261e-05	60242000	6.64591e-05	5.65141e-05	2.21138e-05
Dync1i2	Q6AZ35, Q62871-2, D3ZU74, G3V9V3, Q62871-3, Q62871	50	323.31	32904000	4.41758e-05	14322000	2.90751e-05	55420000	4.68242e-05	10511000	3.23148e-05	87021000	9.60018e-05	4.96783e-05	2.41258e-05
Eif2s3	P81795, C9WPN6	43	129.2	84011000	0.00011279	4514800	9.1655e-06	33750000	2.85153e-05	3152400	9.69169e-06	32544000	3.59026e-05	3.92131e-05	3.82449e-05
Got2	P00507	47.4	168.49	32390000	4.34857e-05	6643700	1.34874e-05	50157000	4.23775e-05	25708000	7.90362e-05	93912000	0.000103604	5.63982e-05	3.145e-05
Acot11	F1LX28	41.2	217.7	11818000	1.58664e-05	32367000	6.57083e-05	84654000	7.15239e-05	23174000	7.12458e-05	59265000	6.53813e-05	5.79451e-05	2.12013e-05
Vps33a	Q63615	55.3	292.1	38109000	5.11638e-05	7601600	1.5432e-05	32365000	2.73451e-05	11142000	3.42548e-05	67265000	7.42069e-05	4.04805e-05	2.04467e-05
L1cam	D3ZPC4, Q05695-2	30.7	323.31	32013000	4.29795e-05	13448000	2.73008e-05	95773000	8.09183e-05	17742000	5.45457e-05	59858000	6.60355e-05	5.4356e-05	1.84576e-05
Serotransferrin	A0A0G2QC06	46.4	322.03	36156000	4.85418e-05	12393000	2.51591e-05	73292000	6.19242e-05	7676600	2.36008e-05	31927000	3.5222e-05	3.88896e-05	1.45567e-05
Sarm1	D3ZUM2	54.3	323.31	33602000	4.51129e-05	17509000	3.55451e-05	31795000	2.68635e-05	11763000	3.6164e-05	55525000	6.12553e-05	4.09881e-05	1.16634e-05
Atp9a	M0R6E0	32.1	272.15	44130000	5.92474e-05	21928000	4.45161e-05	44048000	3.7216e-05	8956200	2.75348e-05	31788000	3.50686e-05	4.07166e-05	1.07307e-05
Slc8a2	A0A0G2JZK7, F1M9A2, P48768	34.5	278.25	31561000	4.23727e-05	28671000	5.82051e-05	67374000	5.69241e-05	9446900	2.90434e-05	48754000	5.37855e-05	4.80662e-05	1.10295e-05
Gria2	F1LNE4	43.7	303.86	75906000	0.000101909	8332000	1.69148e-05	31531000	2.66404e-05	10103000	3.10605e-05	58708000	6.47668e-05	4.82583e-05	3.12935e-05
Septin 6	B5DFG5, A0A0U1RRT8	52.9	253.36	15520000	2.08366e-05	31456000	6.38589e-05	83870000	7.08615e-05	14115000	4.33949e-05	96395000	0.000106343	6.1059e-05	2.85813e-05
Abhd6	Q5XI64	43.9	114.34	42094000	5.65139e-05	3231300	6.55987e-06	38829000	3.28065e-05	2957500	9.09249e-06	31409000	3.46505e-05	2.79247e-05	1.84256e-05
Acaca	P11497, P11497-2	50.1	323.31	31339000	4.20747e-05	15039000	3.05307e-05	53854000	4.55011e-05	13606000	4.18301e-05	72095000	7.95354e-05	4.78944e-05	1.66074e-05
Dock3	F1M4N6	39.3	323.31	48111000	6.45922e-05	6433200	1.30601e-05	31220000	2.63777e-05	3032400	9.32276e-06	35749000	3.94384e-05	3.05582e-05	2.00588e-05
Coro1c	G3V624	47.3	172.04	153020	2.05439e-07	31156000	6.32499e-05	84571000	7.14538e-05	5485300	1.68639e-05	32658000	3.60284e-05	3.75603e-05	2.69622e-05
Psmd4	O88321	37.4	240.4	31021000	4.16477e-05	29798000	6.0493e-05	54589000	4.61221e-05	5498000	1.6903e-05	80417000	8.87163e-05	5.07764e-05	2.36061e-05
Slc17a8	Q7TSF2	28.6	308.16	30889000	4.14705e-05	22025000	4.4713e-05	43274000	3.65621e-05	9806800	3.01499e-05	38447000	4.24148e-05	3.90621e-05	5.18945e-06
Herc1	A0A0G2JTT6	36.5	323.31	33642000	4.51666e-05	14781000	3.00069e-05	30704000	2.59417e-05	2856000	8.78044e-06	58216000	6.42241e-05	3.48239e-05	1.87174e-05
Scyl2	D4A1Y0, A0A0G2JVC2	40.4	260.18	65519000	8.79635e-05	20712000	4.20475e-05	30673000	2.59155e-05	27659000	8.50344e-05	127610000	0.00014078	7.63481e-05	4.02039e-05
Napg	A0A0G2K350, D4A0E2	48.1	123.36	30533000	4.09926e-05	22869000	4.64264e-05	85985000	7.26485e-05	20506000	6.30433e-05	56885000	6.27557e-05	5.71733e-05	1.16826e-05
Hectd4	F1LZX5	43.8	323.31	30295000	4.0673e-05	11145000	2.26255e-05	39788000	3.36168e-05	2381500	7.32164e-06	66853000	7.37524e-05	3.55979e-05	2.21508e-05
Slc2a13	Q921A2	18.5	323.31	30277000	4.06489e-05	18306000	3.7163e-05	59541000	5.0306e-05	17560000	5.39862e-05	41105000	4.53472e-05	4.54902e-05	6.13472e-06
Abce1	D3ZD23	49.4	323.31	21681000	2.91082e-05	8410500	1.70742e-05	52428000	4.42963e-05	30221000	9.29109e-05	67518000	7.4486e-05	5.15751e-05	2.82192e-05
Cfl1	P45592	54.2	115.26	30024000	4.03092e-05	26517000	5.38322e-05	108140000	9.13672e-05	20094000	6.17767e-05	91529000	0.000100975	6.96521e-05	2.29171e-05
Adap1	O88768, A0A0G2K7U5	57.8	152.62	29954000	4.02152e-05	22038000	4.47394e-05	120230000	0.000101582	18345000	5.63996e-05	106210000	0.000117171	7.20215e-05	3.13443e-05
Vdac3	Q9R1Z0-2, A0A0G2JSR0, Q9R1Z0	54.2	106.95	29895000	4.0136e-05	4930300	1.0009e-05	77574000	6.5542e-05	6932300	2.13125e-05	34354000	3.78994e-05	3.49798e-05	1.88653e-05
Cpt1c	F1LN46	32.3	309.7	36655000	4.92117e-05	2027600	4.11623e-06	37957000	3.20698e-05	7173800	2.2055e-05	29788000	3.28622e-05	2.8063e-05	1.48047e-05
Stxbp5l	D3ZU84	41.2	206.64	1685100	2.26236e-06	29705000	6.03042e-05	60412000	5.10419e-05	13258000	4.07602e-05	57725000	6.36824e-05	4.36102e-05	2.21566e-05
Hepacam	D3ZEI4	33.1	218.27	29703000	3.98782e-05	3046900	6.18552e-06	63058000	5.32775e-05	11413000	3.50879e-05	59899000	6.60807e-05	4.0102e-05	2.01197e-05
Git1	Q9Z272, A0A0G2K527	65.1	323.31	29629000	3.97789e-05	17708000	3.5949e-05	105810000	8.93985e-05	12211000	3.75413e-05	108830000	0.000120062	6.45459e-05	3.42347e-05
RGD1304704	F7EMB2, Q6QI16	66.4	164.72	29146000	3.91304e-05	8988900	1.82484e-05	93363000	7.88821e-05	7272900	2.23597e-05	70361000	7.76225e-05	4.72486e-05	2.62664e-05
Pycrl	Q5PQJ6	31.4	123.13	15191000	2.03949e-05	29061000	5.89968e-05	114090000	9.63943e-05	22661000	6.96686e-05	95785000	0.00010567	7.0225e-05	3.01683e-05
Ikbkap	F1LP76, Q8VHU4	40.3	323.31	29058000	3.90123e-05	22680000	4.60427e-05	53571000	4.5262e-05	6827200	2.09894e-05	97534000	0.0001076	5.17812e-05	2.93337e-05
Dync1i1	G3V792, Q63100-3, Q63100, Q63100-4	43.5	306.96	28894000	3.87921e-05	15059000	3.05713e-05	54054000	4.56701e-05	6696100	2.05864e-05	69880000	7.70918e-05	4.25423e-05	1.91983e-05
Syntaxin-17	Q9Z158	62.1	120.41	15753000	2.11494e-05	28879000	5.86273e-05	60568000	5.11737e-05	8495400	2.61181e-05	40554000	4.47393e-05	4.03616e-05	1.44339e-05
Cc2d1a	Q66HA5, Q66HA5-2	44	256.93	28808000	3.86766e-05	17193000	3.49035e-05	42600000	3.59926e-05	11352000	3.49004e-05	32836000	3.62248e-05	3.61396e-05	1.38049e-06
Lancl1	Q9QX69	34.8	128.36	52425000	7.0384e-05	21843000	4.43435e-05	28750000	2.42908e-05	11786000	3.62347e-05	121210000	0.000133719	6.17944e-05	3.90162e-05
Rab31	A0A0G2JSZ1, Q6GQP4	75.9	180.86	23181000	3.1122e-05	28747000	5.83593e-05	83571000	7.06089e-05	7224300	2.22103e-05	55008000	6.0685e-05	4.85971e-05	1.85881e-05
Ddx1	Q641Y8	59.7	323.31	28607000	3.84068e-05	10777000	2.18784e-05	94775000	8.00751e-05	11431000	3.51433e-05	80439000	8.87405e-05	5.28488e-05	2.6498e-05
Sh3gl2	O35179	50.3	107.84	19827000	2.6619e-05	25874000	5.25269e-05	70275000	5.93751e-05	28573000	8.78443e-05	47672000	5.25919e-05	5.57915e-05	1.95558e-05
Ttpal	D3ZGM8	58.3	192.55	73346000	9.84718e-05	20820000	4.22667e-05	45268000	3.82468e-05	15853000	4.87382e-05	28536000	3.1481e-05	5.18409e-05	2.39794e-05
Phka1	F1LLZ7, A0A096MJF7, A0A096MJV9, Q64649	46.6	323.31	19955000	2.67909e-05	11412000	2.31675e-05	65770000	5.55689e-05	28464000	8.75092e-05	94656000	0.000104425	5.94923e-05	3.22743e-05
Pde2a	A0A0G2K876, F8WFW5, Q01062	53.9	323.31	20639000	2.77092e-05	30052000	6.10086e-05	36288000	3.06596e-05	10721000	3.29605e-05	28374000	3.13023e-05	3.6728e-05	1.22584e-05
Elmo1	D3ZY46, G8CYZ7, A0A0G2K4S6	44.4	208.93	52517000	7.05075e-05	16780000	3.40651e-05	28121000	2.37593e-05	6430600	1.97701e-05	37607000	4.14881e-05	3.7918e-05	1.79971e-05
Wasf3	M0R7F3, A0A0U1RRY0	27.5	198.97	31355000	4.20961e-05	6915900	1.404e-05	27458000	2.31992e-05	9103500	2.79876e-05	31558000	3.48149e-05	2.84276e-05	9.61415e-06
Epha4	D3ZZK3	36.7	323.31	32468000	4.35904e-05	15592000	3.16533e-05	37329000	3.15392e-05	8470100	2.60403e-05	27065000	2.98582e-05	3.25363e-05	5.88791e-06
Sptbn1	G3V6S0, A0A0G2K8W9, A0A0G2JZY6	63.3	323.31	8131000	1.09164e-05	27027000	5.48676e-05	113630000	9.60056e-05	7135200	2.19363e-05	64476000	7.11301e-05	5.09712e-05	3.12956e-05
Dnajb1	B0K030, D3ZUU5	36.5	108.89	26874000	3.60801e-05	9434600	1.91532e-05	40848000	3.45124e-05	9522700	2.92764e-05	30951000	3.41452e-05	3.06335e-05	6.17547e-06
Nampt	Q80Z29, A0A0G2K0I3	58	190.74	26855000	3.60546e-05	9217400	1.87123e-05	76281000	6.44496e-05	17857000	5.48993e-05	56628000	6.24722e-05	4.73176e-05	1.74686e-05
Hapln4	D3Z9H2	47	182.59	26417000	3.54666e-05	6891000	1.39894e-05	55692000	4.7054e-05	6553200	2.0147e-05	35757000	3.94472e-05	3.12209e-05	1.22958e-05
Atp2b1	P11505-4, P11505-1, P11505-6, P11505, P11505-5, P11505-2	33.2	220.72	26413000	3.54612e-05	8404000	1.7061e-05	44160000	3.73107e-05	9209600	2.83138e-05	38154000	4.20916e-05	3.20476e-05	8.70372e-06
Copa	G3V6T1	52.5	323.31	26084000	3.50195e-05	10910000	2.21484e-05	40583000	3.42885e-05	9696700	2.98114e-05	55319000	6.10281e-05	3.64592e-05	1.31104e-05
Clptm1	B2RYF6	29.7	272.38	72368000	9.71588e-05	3240100	6.57773e-06	26039000	2.20003e-05	3640100	1.11911e-05	31126000	3.43383e-05	3.42532e-05	3.28787e-05
Vcpip1	Q8CF97	56.8	323.31	25944000	3.48315e-05	18670000	3.7902e-05	57229000	4.83526e-05	15775000	4.84984e-05	77866000	8.5902e-05	5.10973e-05	1.82447e-05
Psme2	Q63798	52.9	103.29	25919000	3.4798e-05	29096000	5.90678e-05	17119000	1.44638e-05	3622300	1.11363e-05	64979000	7.1685e-05	3.82302e-05	2.39338e-05
Dock2	F7F7H4	44.6	129.42	33897000	4.55089e-05	16058000	3.25994e-05	25915000	2.18955e-05	4095400	1.25908e-05	26174000	2.88752e-05	2.8294e-05	1.09796e-05
Dmxl1	D4AA13	38.9	323.31	22881000	3.07192e-05	25725000	5.22244e-05	53766000	4.54267e-05	15164000	4.66199e-05	61682000	6.80478e-05	4.86076e-05	1.20421e-05
Map6	Q63560, F1LQZ9, Q63560-2	59.3	323.31	659790	8.85811e-07	20609000	4.18384e-05	50612000	4.27619e-05	25706000	7.90301e-05	106850000	0.000117877	5.64787e-05	3.94244e-05
Dpysl5	Q9JHU0, A0A0G2K8Y5	63.5	214.39	34965000	4.69428e-05	22889000	4.6467e-05	20179000	1.70492e-05	25575000	7.86273e-05	62994000	6.94952e-05	5.17163e-05	2.14123e-05
Rps6ka1	F1LXV0, Q63531	50.7	319.89	25441000	3.41562e-05	23396000	4.74963e-05	39869000	3.36852e-05	12976000	3.98932e-05	52527000	5.79479e-05	4.26358e-05	9.13919e-06
Anxa2	Q07936, Q07936-2	60.2	103.23	33707000	4.52539e-05	11849000	2.40547e-05	43247000	3.65393e-05	15111000	4.6457e-05	25300000	2.7911e-05	3.60432e-05	8.98205e-06
Fuk	A0A0G2JVI4, D3ZDZ7	36.8	323.31	17376000	2.33284e-05	24788000	5.03222e-05	47253000	3.99239e-05	25257000	7.76497e-05	74728000	8.24401e-05	5.47329e-05	2.24405e-05
Prkacb	P68182	35.9	139.9	24564000	3.29788e-05	14884000	3.0216e-05	63598000	5.37338e-05	17847000	5.48685e-05	46369000	5.11544e-05	4.45903e-05	1.07124e-05
Pcbp2	Q6AYU5, Q4V8F6	46.6	209.04	24549000	3.29586e-05	10783000	2.18906e-05	114800000	9.69942e-05	6766500	2.08028e-05	93763000	0.00010344	5.52172e-05	3.70437e-05
Cntnap1	P97846	35.7	323.31	24430000	3.27989e-05	7989100	1.62187e-05	57206000	4.83332e-05	6648500	2.044e-05	40409000	4.45793e-05	3.2474e-05	1.2706e-05
Wdfy3	A0A0G2K9M4	38.8	323.31	24267000	3.258e-05	12264000	2.48972e-05	29742000	2.51289e-05	9087800	2.79394e-05	65020000	7.17302e-05	3.64552e-05	1.78535e-05
Clcn4	Q56A19, P51794	31.3	191.06	35554000	4.77336e-05	15942000	3.23639e-05	24202000	2.04482e-05	12721000	3.91092e-05	29067000	3.20668e-05	3.43443e-05	8.99097e-06
Eno1	M0R5J4, P04764	43.1	144.65	24188000	3.2474e-05	3789100	7.69226e-06	64315000	5.43395e-05	10349000	3.18168e-05	33995000	3.75034e-05	3.27652e-05	1.49502e-05
Snx4	E9PU13	57.6	203.6	29833000	4.00528e-05	15965000	3.24106e-05	31380000	2.65129e-05	8444600	2.59619e-05	24169000	2.66633e-05	3.03203e-05	5.40288e-06
Ckb	P07335	59.3	145.93	24136000	3.24042e-05	8365300	1.69824e-05	62190000	5.25441e-05	8258600	2.53901e-05	40262000	4.44172e-05	3.43476e-05	1.27912e-05
Copb1	P23514	46.1	323.31	24074000	3.23209e-05	8147400	1.65401e-05	24442000	2.0651e-05	6651900	2.04505e-05	52723000	5.81642e-05	2.96253e-05	1.52163e-05
Slc1a2	P31596, P31596-2	28.8	166.87	23999000	3.22202e-05	2414900	4.90249e-06	43464000	3.67226e-05	9406600	2.89195e-05	42109000	4.64548e-05	2.98439e-05	1.37972e-05
Ube3b	M0R8Z5, A0A0G2K0E7	35.2	323.31	23779000	3.19249e-05	12037000	2.44363e-05	47103000	3.97972e-05	8157700	2.50799e-05	41277000	4.55369e-05	3.3355e-05	8.2458e-06
Pitpnm2	F1LXD6, A0A0G2JW50	41.4	323.31	36332000	4.87781e-05	9580100	1.94486e-05	34549000	2.91903e-05	10947000	3.36553e-05	23764000	2.62165e-05	3.14578e-05	9.81484e-06
Actr10	Q5M9F7	65.2	323.31	14816000	1.98914e-05	23645000	4.80018e-05	69989000	5.91335e-05	7439900	2.28731e-05	74250000	8.19128e-05	4.63625e-05	2.31606e-05
Farsa	Q505J8	47.8	323.31	15704000	2.10836e-05	23411000	4.75267e-05	107570000	9.08856e-05	17606000	5.41276e-05	91639000	0.000101096	6.2944e-05	2.93396e-05
Ranbp9	F1LVV3	38.9	260.2	23476000	3.15181e-05	11744000	2.38415e-05	23302000	1.96878e-05	3401100	1.04563e-05	43687000	4.81956e-05	2.67399e-05	1.27001e-05
Exoc7	O54922	57.3	267.2	23283000	3.1259e-05	15240000	3.09388e-05	45014000	3.80322e-05	16136000	4.96082e-05	78947000	8.70946e-05	4.73865e-05	2.09752e-05
Exoc3	Q62825	34.4	307.74	23280000	3.12549e-05	8928600	1.8126e-05	31789000	2.68584e-05	11604000	3.56751e-05	52531000	5.79523e-05	3.39734e-05	1.33195e-05
Ncam2	F1M8G9, A0A0G2K7P9, A0A0G2K7R3	41.1	323.31	23074000	3.09784e-05	9845000	1.99864e-05	66886000	5.65118e-05	18132000	5.57447e-05	49643000	5.47663e-05	4.35975e-05	1.5204e-05
Neurexin-3	Q07310-19, Q07310-18, Q07310-3, Q07310-17, Q07310, Q07310-14, Q07310-13, Q07310-12, Q07310-11, Q07310-16, Q07310-15, Q07310-10, Q07310-9, Q07310-8, Q07310-6, Q07310-5, Q07310-4, Q07310-7, Q07310-2	29.7	167.31	22997000	3.0875e-05	12328000	2.50271e-05	44915000	3.79485e-05	8020300	2.46575e-05	28102000	3.10022e-05	2.99021e-05	4.86156e-06
Eef1b2	B5DEN5	64	130.13	3473000	4.66273e-06	22982000	4.66558e-05	146670000	0.000123921	6384200	1.96275e-05	45253000	4.99232e-05	4.89581e-05	4.11048e-05
Dctn4	Q9QUR2-2, Q9QUR2	55.9	199.65	15770000	2.11723e-05	22875000	4.64386e-05	81669000	6.90019e-05	6282900	1.9316e-05	96302000	0.000106241	5.24339e-05	3.24952e-05
Wdr37	D3ZQ02	50.6	211.62	22161000	2.97526e-05	22855000	4.6398e-05	165390000	0.000139738	18542000	5.70052e-05	174010000	0.000191968	9.29723e-05	6.23646e-05
Atp1a2	P06686	52.8	240.11	23963000	3.21719e-05	5035900	1.02234e-05	24850000	2.09957e-05	5574400	1.71378e-05	22651000	2.49886e-05	2.11035e-05	7.37182e-06
Lman2	B0BNG3	39.4	100.93	40644000	5.45672e-05	2558100	5.1932e-06	22619000	1.91107e-05	3588200	1.10315e-05	23213000	2.56086e-05	2.31023e-05	1.71971e-05
Coronin	F1LMV9	50.6	136.06	17740000	2.38171e-05	16344000	3.318e-05	120070000	0.000101447	22329000	6.86479e-05	88479000	9.76103e-05	6.49404e-05	3.19801e-05
Huntingtin	G3V9P7, P51111	41.9	323.31	39673000	5.32636e-05	7904500	1.60469e-05	22230000	1.87821e-05	4215200	1.29591e-05	40175000	4.43212e-05	2.90746e-05	1.64495e-05
Emc3	Q5U2V8	28.7	169.53	22181000	2.97794e-05	702920	1.427e-06	32813000	2.77236e-05	2205500	6.78055e-06	23702000	2.61481e-05	1.83717e-05	1.18283e-05
Ilvbl	D4ACG2	54.9	304.56	54338000	7.29523e-05	1903400	3.8641e-06	36033000	3.04442e-05	3158900	9.71167e-06	22081000	2.43598e-05	2.82664e-05	2.4317e-05
Hnrnpa1;Hnrpa1	Q6P6G9, Q5I0M7, P04256	57.2	141.95	22023000	2.95673e-05	16409000	3.33119e-05	156690000	0.000132387	4317900	1.32749e-05	171910000	0.000189652	7.96385e-05	6.91992e-05
Ndrg1	Q6JE36	37.3	110.89	19521000	2.62082e-05	21994000	4.46501e-05	63668000	5.37929e-05	6183100	1.90092e-05	22727000	2.50725e-05	3.37466e-05	1.31909e-05
Ndrg4	Q9Z2L9-5, D3Z831, Q9Z2L9-4, Q9Z2L9-2, Q9Z2L9-6, G3V7P8, D3ZUT8, Q9Z2L9, Q9Z2L9-3	48.8	105.12	21632000	2.90424e-05	11235000	2.28082e-05	80523000	6.80336e-05	14074000	4.32689e-05	28227000	3.11401e-05	3.88586e-05	1.60261e-05
Nrcam	Q6PW38, A0A1W5DU98, A0A1W2Q6M6, Q6PW34, A0A0G2K498, A0A0G2K3Q5, P97686-2, P97686	33.7	323.31	21545000	2.89256e-05	10089000	2.04817e-05	53536000	4.52324e-05	7886200	2.42452e-05	29387000	3.24198e-05	3.02609e-05	8.51365e-06
Adsl	D3ZW08	45.5	142.56	17357000	2.33029e-05	6135500	1.24557e-05	39520000	3.33903e-05	21502000	6.61054e-05	83096000	9.16717e-05	4.53852e-05	2.92835e-05
Cadm1	A0A0G2JUT1, Q6AYP5, Q6AYP5-2	47.8	323.31	20676000	2.77589e-05	10217000	2.07416e-05	108460000	9.16375e-05	21487000	6.60593e-05	56759000	6.26167e-05	5.37628e-05	2.61943e-05
Ctbp1	F7FG31, A0A0H2UI20, Q9Z2F5	30.5	118.6	21476000	2.88329e-05	8414700	1.70827e-05	14701000	1.24208e-05	22467000	6.90722e-05	29491000	3.25346e-05	3.19886e-05	1.99526e-05
Lrrc47	F1LT49	47.1	323.31	21466000	2.88195e-05	13781000	2.79768e-05	60833000	5.13976e-05	15566000	4.78558e-05	54070000	5.96502e-05	4.314e-05	1.26334e-05
Vps52	O55166	41.8	209.33	34935000	4.69025e-05	7217600	1.46525e-05	8772100	7.41152e-06	21406000	6.58102e-05	99246000	0.000109488	4.8853e-05	3.70272e-05
Itsn1	D3ZV52	35.1	267	21287000	2.85792e-05	877650	1.78172e-06	24466000	2.06712e-05	4538700	1.39537e-05	26500000	2.92349e-05	1.88441e-05	1.0209e-05
Lpcat4	D3ZR52	50.8	113.39	39807000	5.34435e-05	2312500	4.69461e-06	41140000	3.47591e-05	3182200	9.7833e-06	21168000	2.33526e-05	2.52066e-05	1.76104e-05
Wdr26	F1LTR1	42.2	106.66	22002000	2.95391e-05	9489900	1.92655e-05	21145000	1.78653e-05	2112900	6.49586e-06	32646000	3.60152e-05	2.18362e-05	1.01792e-05
Ralgapa1	O55007	30.3	244.33	1473800	1.97867e-06	2788200	5.66033e-06	21114000	1.78392e-05	22564000	6.93704e-05	30045000	3.31457e-05	2.55989e-05	2.44482e-05
Hexokinase-1	P05708	49.9	323.31	75414000	0.000101248	16719000	3.39413e-05	17413000	1.47122e-05	21006000	6.45805e-05	42292000	4.66567e-05	5.22278e-05	2.94226e-05
Neurofascin	D3ZW56, D3ZNW5, P97685-3	37.2	223.05	20962000	2.81429e-05	5288400	1.0736e-05	72131000	6.09433e-05	11282000	3.46852e-05	40125000	4.4266e-05	3.57547e-05	1.66849e-05
Crtac1	F1LQP7, A0A096MJG4, A0A096MJM0	31.3	107.62	31194000	4.188e-05	12350000	2.50718e-05	20923000	1.76778e-05	10015000	3.07899e-05	21243000	2.34353e-05	2.7771e-05	8.1992e-06
Rpn1	Q6P7A7, P07153	48	223.16	34528000	4.63561e-05	3716700	7.54528e-06	20911000	1.76676e-05	6893000	2.11917e-05	26077000	2.87682e-05	2.43058e-05	1.29677e-05
Hyou1	Q6P136, Q63617	34.2	323.31	20864000	2.80113e-05	2580700	5.23908e-06	21770000	1.83934e-05	6527000	2.00665e-05	22298000	2.45992e-05	1.92619e-05	7.78562e-06
Vps16	Q642A9	43.9	290.77	43920000	5.89655e-05	13207000	2.68116e-05	20805000	1.75781e-05	6152900	1.89164e-05	41509000	4.57928e-05	3.36129e-05	1.61893e-05
Hnrnpl	F1LQ48, F2Z3R2, F1LQ48-2	53.8	323.31	6779700	9.10219e-06	20664000	4.195e-05	141010000	0.000119139	6784800	2.08591e-05	224630000	0.000247812	8.77725e-05	8.87274e-05
Tubgcp3	A0A0G2JUU7, D3ZMR7	49.8	323.31	34693000	4.65776e-05	7565600	1.53589e-05	20587000	1.73939e-05	6053000	1.86092e-05	62368000	6.88046e-05	3.33488e-05	2.11072e-05
Ubr4	A0A0G2JU89, F1LQI5, Q2TL32	36.6	323.31	12599000	1.6915e-05	20515000	4.16475e-05	55214000	4.66501e-05	5378000	1.6534e-05	59405000	6.55358e-05	3.74565e-05	1.87096e-05
Phgdh	O08651	41.5	162.34	20476000	2.74904e-05	7870400	1.59777e-05	53488000	4.51918e-05	9981300	3.06863e-05	44558000	4.91565e-05	3.37006e-05	1.21053e-05
Nt5c1a	D3ZVD3	48.3	153.13	17623000	2.366e-05	20183000	4.09735e-05	43907000	3.70969e-05	11774000	3.61978e-05	40891000	4.51111e-05	3.66079e-05	7.20302e-06
Uggt1	Q9JLA3	42.6	301.76	21647000	2.90625e-05	1857600	3.77112e-06	23057000	1.94808e-05	2353000	7.23402e-06	20131000	2.22086e-05	1.63514e-05	9.45581e-06
Gfpt1	A0A0G2KB56, P82808	55.4	266.15	20118000	2.70097e-05	18247000	3.70433e-05	25741000	2.17485e-05	4771800	1.46703e-05	22737000	2.50835e-05	2.51111e-05	7.29793e-06
RGD1310127	G3V8P5, Q499P8	26.6	108.75	37691000	5.06026e-05	1740200	3.53278e-06	33053000	2.79264e-05	1904400	5.85486e-06	20110000	2.21854e-05	2.20204e-05	1.70585e-05
Prkcsh	B1WC34	32.8	102.15	63527000	8.52892e-05	6005100	1.2191e-05	19949000	1.68548e-05	6159700	1.89373e-05	40927000	4.51508e-05	3.56846e-05	2.73394e-05
Gdi1	P50398	53	238.42	19926000	2.6752e-05	7366200	1.49541e-05	54401000	4.59632e-05	12196000	3.74952e-05	30535000	3.36863e-05	3.17702e-05	1.04485e-05
Sacs	D4A1D3	43.5	323.31	19728000	2.64861e-05	10285000	2.08796e-05	25984000	2.19538e-05	3123000	9.6013e-06	31958000	3.52562e-05	2.28354e-05	8.33483e-06
Emc1	D4A994	37.2	115.33	35281000	4.73671e-05	1167100	2.36933e-06	19683000	1.66301e-05	4864100	1.49541e-05	21133000	2.3314e-05	2.09269e-05	1.48546e-05
Fnbp1l	Q2HWF0-3, Q2HWF0, Q2HWF0-2	36.8	132.91	3617100	4.85619e-06	19642000	3.98753e-05	15600000	1.31804e-05	23111000	7.10521e-05	46555000	5.13596e-05	3.60647e-05	2.43731e-05
Dock9	F1LSM8, A0A0G2K2I6	39.3	323.31	19576000	2.62821e-05	4415000	8.9629e-06	22274000	1.88192e-05	3762100	1.15661e-05	19815000	2.186e-05	1.74981e-05	6.41821e-06
Csnk2a2	B4F7A9	47.4	172.95	19404000	2.60511e-05	8911500	1.80913e-05	66878000	5.6505e-05	8122900	2.49729e-05	61813000	6.81923e-05	3.87625e-05	1.97987e-05
Arhgef2	A0A1B0GWY5, A0A0G2K0V4, Q5FVC2	41.3	289.25	11830000	1.58825e-05	9901600	2.01013e-05	28923000	2.4437e-05	19247000	5.91727e-05	42093000	4.64371e-05	3.32061e-05	1.67216e-05
Esyt2	D3ZJ32	41.7	246.75	23201000	3.11489e-05	2416800	4.90635e-06	23333000	1.9714e-05	4561200	1.40229e-05	19121000	2.10943e-05	1.81773e-05	8.63145e-06
RGD1562301	Q66H61	57.7	269.75	20776000	2.78931e-05	19091000	3.87567e-05	8743700	7.38753e-06	1856700	5.70821e-06	28430000	3.13641e-05	2.22219e-05	1.32808e-05
Maea	Q5RKJ1	38.1	115.12	19049000	2.55745e-05	8874900	1.8017e-05	25842000	2.18338e-05	1188700	3.65452e-06	22941000	2.53086e-05	1.88777e-05	8.09232e-06
Vps51	F1M4I4	46.5	254.95	33606000	4.51183e-05	8860500	1.79877e-05	19023000	1.60725e-05	6436100	1.9787e-05	66314000	7.31578e-05	3.44247e-05	2.20719e-05
Vars	Q04462	42.2	323.31	867080	1.16411e-06	18985000	3.85415e-05	56970000	4.81338e-05	5414400	1.66459e-05	42558000	4.69501e-05	3.02871e-05	1.84311e-05
Madd	A0A0G2KA27	38.8	323.31	28670000	3.84914e-05	36135000	7.33577e-05	14224000	1.20178e-05	4107300	1.26274e-05	18965000	2.09222e-05	3.14833e-05	2.30155e-05
Napa	P54921	81.4	295.8	18957000	2.5451e-05	7312000	1.48441e-05	55489000	4.68825e-05	7258400	2.23151e-05	44516000	4.91102e-05	3.17206e-05	1.37468e-05
Pdzd8	D3ZXY2	34.4	193	23277000	3.12509e-05	993820	2.01756e-06	36381000	3.07382e-05	4357100	1.33954e-05	18950000	2.09057e-05	1.96615e-05	1.10375e-05
Ptpn23	F1M951, O88902	36.7	323.31	7119900	9.55893e-06	1194800	2.42557e-06	31579000	2.6681e-05	18860000	5.79829e-05	75416000	8.31991e-05	3.59695e-05	3.04112e-05
Capza1	B2GUZ5	78	213.5	4502500	6.0449e-06	17679000	3.58902e-05	73548000	6.21405e-05	18705000	5.75063e-05	56161000	6.1957e-05	4.47078e-05	2.16232e-05
Gap43	P07936	35.4	109.69	18616000	2.49932e-05	13437000	2.72785e-05	66000000	5.57632e-05	7357100	2.26185e-05	33151000	3.65723e-05	3.34451e-05	1.21207e-05
Gart	G3V918	46.1	323.31	15825000	2.12461e-05	18446000	3.74473e-05	29122000	2.46051e-05	12533000	3.85312e-05	53978000	5.95487e-05	3.62757e-05	1.34921e-05
Gba	B2RYC9	30.1	134.19	41387000	5.55648e-05	12106000	2.45764e-05	18317000	1.5476e-05	3782500	1.16289e-05	24896000	2.74653e-05	2.69423e-05	1.54343e-05
Syngap1	Q9QUH6-2, Q9QUH6, D3ZCL8, F1LQW8, Q9QUH6-4, Q9QUH6-3	44.4	323.31	18315000	2.45891e-05	7968400	1.61767e-05	36716000	3.10212e-05	2033800	6.25268e-06	28646000	3.16023e-05	2.19284e-05	9.6141e-06
Map2	F1LNK0	68.5	323.31	4390400	5.8944e-06	9077500	1.84282e-05	324670016	0.000274313	18285000	5.62151e-05	123370000	0.000136102	9.81905e-05	9.90948e-05
Sptbn2	F1MA36, Q9QWN8	60.9	323.31	4457800	5.98489e-06	18124000	3.67936e-05	84798000	7.16456e-05	9551200	2.9364e-05	54613000	6.02492e-05	4.08075e-05	2.3189e-05
Clavesin-2	A6JUQ6	46.8	168.62	18436000	2.47515e-05	8249100	1.67465e-05	18009000	1.52157e-05	6234700	1.91679e-05	25841000	2.85079e-05	2.08779e-05	5.00548e-06
Pi4ka	O08662, A0A140TAJ5	42.3	323.31	17925000	2.40655e-05	5516100	1.11982e-05	20258000	1.71159e-05	3015500	9.2708e-06	33562000	3.70257e-05	1.97352e-05	1.00693e-05
Dock4	F1LZ81, M0R6K4	36.7	323.31	37476000	5.0314e-05	6000100	1.21808e-05	17798000	1.50375e-05	2210200	6.795e-06	21719000	2.39605e-05	2.16575e-05	1.5369e-05
Arhgap26	A0A0G2K5D5, D3ZMS4	41.6	188.5	17758000	2.38413e-05	8293000	1.68356e-05	18731000	1.58258e-05	11829000	3.63669e-05	44091000	4.86413e-05	2.83022e-05	1.2536e-05
Kif5b	Q2PQA9	53.7	323.31	17730000	2.38037e-05	9255500	1.87896e-05	25117000	2.12213e-05	4657700	1.43196e-05	24969000	2.75459e-05	2.1136e-05	4.47615e-06
Basp1	Q05175, A0A0G2K1L8	58.6	280.71	47774000	6.41397e-05	8795500	1.78558e-05	124420000	0.000105122	15333000	4.71395e-05	17652000	1.94737e-05	5.07462e-05	3.22766e-05
Prpsap1	G3V7B5, Q63468	41.6	134.69	17648000	2.36936e-05	5307800	1.07754e-05	40875000	3.45352e-05	7798900	2.39768e-05	43205000	4.76639e-05	2.8129e-05	1.23346e-05
Mars	D3Z941	52.2	323.31	13765000	1.84804e-05	17598000	3.57257e-05	38810000	3.27905e-05	8488600	2.60972e-05	63720000	7.02961e-05	3.6678e-05	1.78286e-05
Transketolase	G3V826, P50137	37.7	100.28	17590000	2.36157e-05	10771000	2.18662e-05	17409000	1.47088e-05	19303000	5.93448e-05	36472000	4.0236e-05	3.19543e-05	1.6047e-05
Fam98a	Q5FWT1	23.7	111.98	17496000	2.34895e-05	3400500	6.90336e-06	23475000	1.9834e-05	1490700	4.58298e-06	20245000	2.23343e-05	1.54288e-05	8.02972e-06
Cdc23	F1LRQ6	46.1	210.62	22193000	2.97956e-05	11025000	2.23819e-05	17351000	1.46598e-05	2121800	6.52323e-06	42070000	4.64117e-05	2.39544e-05	1.36467e-05
Hnrnpc	A0A0G2K7B3, A0A140TAI3, G3V9R8	45.7	132.01	4898500	6.57656e-06	17095000	3.47046e-05	194990000	0.000164746	4384600	1.34799e-05	163280000	0.000180131	7.99277e-05	7.62571e-05
Pebp1	P31044	57.2	198.84	17044000	2.28827e-05	7829700	1.58951e-05	26539000	2.24227e-05	8664600	2.66383e-05	23724000	2.61724e-05	2.28022e-05	3.84532e-06
Soga3	D4A0A1	33.8	214.69	17032000	2.28666e-05	5976500	1.21329e-05	95954000	8.10712e-05	7395100	2.27354e-05	57884000	6.38578e-05	4.05328e-05	2.69177e-05
Cdc42bpb	Q7TT49, A0A0G2KB58	42.8	323.31	16994000	2.28156e-05	11209000	2.27554e-05	33690000	2.84646e-05	6435300	1.97846e-05	40913000	4.51353e-05	2.77911e-05	9.11586e-06
Semaphorin-4F	Q9Z143	27.8	189.06	18188000	2.44186e-05	12987000	2.63649e-05	16911000	1.42881e-05	5965400	1.83399e-05	23297000	2.57013e-05	2.18226e-05	4.71836e-06
Mpp6	B5DFE0	54.1	129.59	16825000	2.25887e-05	6601500	1.34017e-05	48574000	4.104e-05	10501000	3.22841e-05	25615000	2.82585e-05	2.75146e-05	9.27013e-06
Flotillin-1	Q9Z1E1, Q9Z1E1-2	68.2	188.19	16550000	2.22195e-05	16578000	3.3655e-05	81517000	6.88735e-05	15755000	4.84369e-05	38020000	4.19438e-05	4.30257e-05	1.56158e-05
Ccdc132	F1LSG8	43.2	194.09	21886000	2.93834e-05	8985700	1.82419e-05	35198000	2.97387e-05	2747900	8.4481e-06	16561000	1.82701e-05	2.08164e-05	7.98858e-06
Atp5a1	P15999, F1LP05, A0A0G2K099	51.5	323.31	16288000	2.18677e-05	5535600	1.12378e-05	71548000	6.04507e-05	16163000	4.96913e-05	33341000	3.67819e-05	3.60059e-05	1.78817e-05
Cpne3	D3ZLA3	45.2	206.76	15927000	2.1383e-05	308340	6.25962e-07	169300000	0.000143041	11004000	3.38305e-05	65010000	7.17192e-05	5.412e-05	5.01232e-05
Ckap5	F1M949	43.1	323.31	15841000	2.12676e-05	9837100	1.99703e-05	37602000	3.17698e-05	12239000	3.76274e-05	40662000	4.48584e-05	3.10987e-05	9.51731e-06
Cntfr	M0R9L2, Q08406	32.8	134.39	15828000	2.12501e-05	5885800	1.19488e-05	28743000	2.42849e-05	2784500	8.56062e-06	18534000	2.04468e-05	1.72982e-05	5.98843e-06
Skiv2l	A0A0G2QC02	49.7	323.31	17312000	2.32425e-05	4213200	8.55323e-06	15817000	1.33637e-05	4943900	1.51994e-05	26085000	2.8777e-05	1.78272e-05	7.2396e-06
Inpp5j	Q9JMC1	35.1	288.86	1009900	1.35586e-06	6395900	1.29843e-05	39984000	3.37824e-05	15802000	4.85814e-05	25754000	2.84119e-05	2.50232e-05	1.64212e-05
Zfyve1	D4A3T4	45.7	323.31	9895800	1.32858e-05	15674000	3.18198e-05	30203000	2.55184e-05	10174000	3.12788e-05	31132000	3.43449e-05	2.72495e-05	7.5558e-06
Neurexin-1	Q63372-13, Q63372-1, Q63372-7, Q63372-9, Q63372-6, Q63372-10, Q63372-8, Q63372-5, Q63372-4, Q63372-12, Q63372-3, Q63372, Q63372-11, M0RBN6	25.3	192.39	15609000	2.09561e-05	5197200	1.05508e-05	32889000	2.77878e-05	3848900	1.1833e-05	17468000	1.92707e-05	1.80797e-05	6.31894e-06
Ywhag	P61983	31.2	264.79	15501000	2.08111e-05	10909000	2.21464e-05	43175000	3.64784e-05	4598500	1.41376e-05	36227000	3.99657e-05	2.67078e-05	9.8471e-06
Exoc5	P97878	51.6	323.31	15486000	2.0791e-05	10619000	2.15577e-05	28415000	2.40077e-05	13874000	4.2654e-05	55432000	6.11527e-05	3.40326e-05	1.57562e-05
Ddx17	E9PT29, A0A096MIX2	38.2	126.01	15369000	2.06339e-05	1833200	3.72158e-06	17883000	1.51093e-05	465850	1.4322e-06	24861000	2.74267e-05	1.36647e-05	9.88483e-06
Rae1	Q3SWS8	57.3	111.19	14988000	2.01224e-05	8554000	1.73655e-05	45188000	3.81792e-05	4260900	1.30996e-05	48791000	5.38264e-05	2.85186e-05	1.52738e-05
Dnaja2	Q5M9H7, O35824	33	259.19	14948000	2.00687e-05	6485900	1.3167e-05	38939000	3.28994e-05	5366300	1.64981e-05	16957000	1.8707e-05	2.0268e-05	6.73299e-06
Pvrl1	F1LNP8	27.4	185.08	14934000	2.00499e-05	7633400	1.54966e-05	26339000	2.22537e-05	6149700	1.89065e-05	18062000	1.9926e-05	1.93266e-05	2.20437e-06
C1ql3	D4A3T5	37.3	115.23	16640000	2.23403e-05	6317800	1.28258e-05	40805000	3.4476e-05	5841400	1.79587e-05	14918000	1.64576e-05	2.08117e-05	7.48229e-06
Trim3	G3V8D6, O70277	46.1	323.31	14863000	1.99545e-05	3602700	7.31385e-06	32223000	2.72251e-05	4141400	1.27323e-05	29276000	3.22974e-05	1.99046e-05	9.13392e-06
Ldah	Q5HZX7	41.8	154.7	14746000	1.97975e-05	8135800	1.65165e-05	30001000	2.53478e-05	5632000	1.73149e-05	25735000	2.83909e-05	2.14735e-05	4.63757e-06
Baiap3	F1LVS1	35.9	323.31	12042000	1.61672e-05	6413800	1.30207e-05	52872000	4.46714e-05	14698000	4.51873e-05	62397000	6.88365e-05	3.75766e-05	2.0721e-05
Mtmr1	D3ZKK5, A0A0G2JUZ0	35.8	156.43	14602000	1.96041e-05	12719000	2.58209e-05	72083000	6.09027e-05	12801000	3.93552e-05	72018000	7.94505e-05	4.50267e-05	2.22907e-05
Mark3	F1M836, A0A0G2JU56, Q8VHF0, A0A1B0GWN5	47.3	271.39	13279000	1.78279e-05	14399000	2.92314e-05	17091000	1.44401e-05	6997200	2.15121e-05	24156000	2.6649e-05	2.19321e-05	5.45306e-06
Tsc2	D3ZLW4, A0A0G2JSL4, P49816-3, P49816-4, P49816, P49816-2	43.1	289.78	14272000	1.91611e-05	5577500	1.13229e-05	33221000	2.80683e-05	2558200	7.86489e-06	22862000	2.52214e-05	1.83277e-05	7.76705e-06
Atp2b4	Q64542-3, Q64542-2, Q64542-4, Q64542	33.6	152.56	14260000	1.9145e-05	5437300	1.10383e-05	30588000	2.58437e-05	6177400	1.89917e-05	18242000	2.01246e-05	1.90287e-05	4.72244e-06
Herc2	A0A0G2JUC9, D4ACN3	33.5	323.31	15442000	2.07319e-05	8556100	1.73698e-05	14150000	1.19553e-05	2099400	6.45436e-06	32691000	3.60648e-05	1.85152e-05	1.00271e-05
Ppp1ca	P62138, A0A0G2JYS8	71.8	323.31	12100000	1.6245e-05	12218000	2.48038e-05	145230000	0.000122704	14131000	4.34441e-05	81586000	9.00059e-05	5.94406e-05	4.06399e-05
Atp9b	D4ABB8, A0A0G2K3M6	23.7	139.64	14065000	1.88832e-05	8912800	1.80939e-05	18626000	1.57371e-05	6321100	1.94335e-05	15578000	1.71857e-05	1.78667e-05	1.30682e-06
Exoc4	M0RBF8, Q62824, M0R649	46.9	286.73	14033000	1.88402e-05	8546000	1.73493e-05	18085000	1.528e-05	8044900	2.47331e-05	37952000	4.18688e-05	2.36143e-05	9.65381e-06
Grm3	A0A0G2JV93, P31422	22.9	110.64	13966000	1.87503e-05	4754300	9.65171e-06	21528000	1.81889e-05	2457600	7.5556e-06	14248000	1.57184e-05	1.3973e-05	4.54971e-06
Rasgrf1	P28818, A0A0G2JZ23, F1LM43	41.6	323.31	13929000	1.87006e-05	9620800	1.95312e-05	24589000	2.07752e-05	6136500	1.8866e-05	21227000	2.34177e-05	2.02581e-05	1.74027e-06
Atp2b3	A0A0G2K9Q6, Q64568-7, Q64568-8, Q64568-6, Q64568, Q64568-10, Q64568-3, Q64568-9, Q64568-2, Q64568-5, Q64568-4, Q64568-12, Q64568-11	35.7	240.46	13823000	1.85583e-05	6750400	1.3704e-05	44504000	3.76013e-05	8593000	2.64182e-05	26459000	2.91896e-05	2.50943e-05	8.33556e-06
Acsl4	O35547	46	114.83	39962000	5.36516e-05	2146600	4.35782e-06	17656000	1.49175e-05	1094100	3.36368e-06	13818000	1.52441e-05	1.83069e-05	1.83739e-05
Csrp1	P47875	56	205.42	7708000	1.03485e-05	5450700	1.10655e-05	68664000	5.8014e-05	13816000	4.24757e-05	79049000	8.72071e-05	4.18221e-05	2.91855e-05
Scfd2	Q5U2R9	40.2	199.93	13709000	1.84052e-05	10801000	2.19271e-05	44426000	3.75354e-05	6280500	1.93087e-05	26628000	2.93761e-05	2.53105e-05	7.22674e-06
Dars	P15178	58.3	213.21	13630000	1.82992e-05	12223000	2.48139e-05	36219000	3.06013e-05	5899800	1.81382e-05	71553000	7.89375e-05	3.4158e-05	2.28617e-05
Dera	F1M1H0	50.6	156.77	13515000	1.81448e-05	13151000	2.66979e-05	23522000	1.98737e-05	2652500	8.1548e-06	17293000	1.90777e-05	1.83898e-05	5.94162e-06
Mesdc1	Q5BJV3	48.3	104.75	8482600	1.13884e-05	13466000	2.73374e-05	19806000	1.6734e-05	10593000	3.25669e-05	16488000	1.81896e-05	2.12433e-05	7.64381e-06
Emerin	Q6PCU4, Q63190	77.3	283.43	8078800	1.08463e-05	4370800	8.87317e-06	106320000	8.98294e-05	13452000	4.13566e-05	65609000	7.238e-05	4.46571e-05	3.23841e-05
Mdh2	P04636	59.2	133.28	13400000	1.79904e-05	3075400	6.24338e-06	17785000	1.50265e-05	9510000	2.92374e-05	73387000	8.09607e-05	2.98917e-05	2.65719e-05
C2cd4c	D3ZLU0	47.6	175.94	7714900	1.03578e-05	13316000	2.70328e-05	43315000	3.65967e-05	9531600	2.93038e-05	29847000	3.29273e-05	2.72437e-05	9.04661e-06
Tpi1	P48500, A0A0G2JWJ4, A0A0G2JWU1	75.9	171.08	13315000	1.78763e-05	9913100	2.01246e-05	45546000	3.84817e-05	3991000	1.22699e-05	30419000	3.35583e-05	2.44621e-05	9.90079e-06
Epb41l3	A0A0G2K1Q9, Q9JMB3, A3E0T0	51.8	323.31	13200000	1.77219e-05	4594500	9.3273e-06	53865000	4.55104e-05	12966000	3.98625e-05	33961000	3.74659e-05	2.99776e-05	1.39405e-05
Pip4k2b	O88377	40.1	225.2	8007000	1.07499e-05	13194000	2.67852e-05	98801000	8.34767e-05	13071000	4.01853e-05	75589000	8.339e-05	4.89174e-05	2.96835e-05
Tomm34	Q3KRD5	56	207.17	9150500	1.22851e-05	12971000	2.63325e-05	68966000	5.82692e-05	13088000	4.02375e-05	53544000	5.90699e-05	3.92388e-05	1.81631e-05
Lingo1	G3V881	20.2	167.13	13047000	1.75165e-05	7307900	1.48358e-05	28029000	2.36816e-05	4321500	1.32859e-05	15546000	1.71504e-05	1.7294e-05	3.54906e-06
Acadvl	Q5M9H2, P45953	53	189.62	24644000	3.30862e-05	8474100	1.72033e-05	16754000	1.41554e-05	11907000	3.66067e-05	12894000	1.42247e-05	2.30552e-05	9.75389e-06
Susd2	A0A0G2K0Q8, D3ZEV8, A0A0G2K518	22.3	176.03	21496000	2.88598e-05	5339100	1.08389e-05	20907000	1.76643e-05	3439000	1.05728e-05	12813000	1.41353e-05	1.64142e-05	6.73579e-06
Asap1	Q1AAU6, A0A0G2JX76, Q1AAU6-2, Q1AAU6-3, A0A0G2JZQ0, A0A0G2K451	32.9	174.14	12797000	1.71808e-05	2748600	5.57994e-06	19164000	1.61916e-05	2483400	7.63492e-06	15613000	1.72243e-05	1.27623e-05	5.08073e-06
Gnb5	M0RAX4, D3ZZ54, P62882	32.2	118.14	12788000	1.71687e-05	6499100	1.31938e-05	32729000	2.76526e-05	4563400	1.40296e-05	24499000	2.70274e-05	1.98144e-05	6.28903e-06
Rptor	D3ZDU2	38.6	323.31	12753000	1.71217e-05	11426000	2.31959e-05	24111000	2.03713e-05	5754100	1.76903e-05	49285000	5.43714e-05	2.65501e-05	1.40772e-05
Synaptotagmin-6	A0A0G2JW68, Q62746-2, Q62746	52.2	194.36	12726000	1.70855e-05	3425200	6.9535e-06	84841000	7.16819e-05	7213200	2.21761e-05	29141000	3.21484e-05	3.00091e-05	2.23658e-05
Mpp2	D3ZAA9	51.1	286.81	12686000	1.70318e-05	12202000	2.47713e-05	42760000	3.61278e-05	7068900	2.17325e-05	29387000	3.24198e-05	2.64166e-05	6.97235e-06
Mycbp2	D4A2D3	35.7	323.31	12518000	1.68062e-05	7124800	1.44641e-05	32288000	2.728e-05	3367200	1.03521e-05	35244000	3.88813e-05	2.15567e-05	1.03084e-05
Plcb1	P10687, F1M084, R9PXY3	36.8	278.98	4618000	6.19997e-06	3563400	7.23407e-06	13505000	1.14103e-05	12374000	3.80424e-05	18395000	2.02934e-05	1.6636e-05	1.18002e-05
Pnma2	D4A068	30.2	145.69	6387000	8.57497e-06	18089000	3.67225e-05	12361000	1.04438e-05	6297100	1.93597e-05	23741000	2.61911e-05	2.02584e-05	1.03914e-05
Eefsec	B5DEJ5, D3Z9S4	56.8	204.2	12313000	1.6531e-05	5705100	1.15819e-05	30263000	2.55691e-05	7291000	2.24153e-05	24512000	2.70417e-05	2.06278e-05	5.78552e-06
Catenin beta-1	A0A0G2JT93, Q9WU82	46	323.31	8205700	1.10167e-05	12271000	2.49114e-05	36431000	3.07804e-05	8482300	2.60778e-05	22188000	2.44779e-05	2.34528e-05	6.60939e-06
Gys1	A2RRU1	31	120.87	12219000	1.64048e-05	2288000	4.64487e-06	13596000	1.14872e-05	861890	2.64978e-06	17502000	1.93083e-05	1.0899e-05	6.45816e-06
Exoc2	F1LMB9, O54921, A0A0G2K888, A0A0G2K1K8	41.6	188.95	12134000	1.62907e-05	8429300	1.71123e-05	23641000	1.99742e-05	8162100	2.50934e-05	41587000	4.58789e-05	2.48699e-05	1.09469e-05
Anapc7	D3ZIT4	43.4	164.33	19492000	2.61693e-05	7110000	1.4434e-05	11742000	9.92078e-06	902490	2.7746e-06	23179000	2.55711e-05	1.5774e-05	9.04529e-06
Ccdc136	D4AAR7	20.5	323.31	28327000	3.80309e-05	422270	8.57251e-07	31438000	2.65619e-05	1082600	3.32833e-06	11730000	1.29406e-05	1.63438e-05	1.41107e-05
Lipe	G3V8R5, P15304-2, P15304	37.6	220.7	11656000	1.56489e-05	10869000	2.20652e-05	21811000	1.8428e-05	5834300	1.79369e-05	17295000	1.90799e-05	1.86318e-05	2.06934e-06
Tubgcp2	B2RYP8	58.3	323.31	15150000	2.03399e-05	6502500	1.32007e-05	11627000	9.82362e-06	6992900	2.14989e-05	60195000	6.64073e-05	2.62541e-05	2.05437e-05
Iars	A0A0G2JVL8, F1LS86	40.5	323.31	6616400	8.88295e-06	11578000	2.35045e-05	29567000	2.49811e-05	3927900	1.20759e-05	38045000	4.19714e-05	2.22832e-05	1.16632e-05
Unc13a	Q62768-2, Q62768-3, Q62768	29.4	182.63	21699000	2.91323e-05	5356900	1.08751e-05	13468000	1.13791e-05	983230	3.02283e-06	11549000	1.27409e-05	1.343e-05	8.55665e-06
Gelsolin	Q68FP1-2, Q68FP1	34.1	191.64	11528000	1.54771e-05	5585700	1.13395e-05	38877000	3.28471e-05	6206500	1.90812e-05	33025000	3.64333e-05	2.30356e-05	9.8522e-06
Jup	Q6P0K8	44.3	105.21	13333000	1.79004e-05	11513000	2.33726e-05	19241000	1.62567e-05	10754000	3.30619e-05	10761000	1.18716e-05	2.04926e-05	7.28377e-06
Map3k5	D3ZW27, D3ZZH6	41.9	323.31	6075500	8.15676e-06	5597900	1.13643e-05	34385000	2.90518e-05	11492000	3.53308e-05	27630000	3.04815e-05	2.2877e-05	1.0957e-05
Ccdc22	P86182	57.6	277.35	27965000	3.75448e-05	7970800	1.61815e-05	4043600	3.41643e-06	11315000	3.47866e-05	48766000	5.37988e-05	2.91456e-05	1.75511e-05
Clasp2	Q99JD4	46.9	323.31	11270000	1.51307e-05	6515600	1.32273e-05	48212000	4.07342e-05	2989300	9.19025e-06	29783000	3.28567e-05	2.22278e-05	1.2303e-05
Plxna4a	D3ZES7	35.7	290.1	11260000	1.51173e-05	5461900	1.10882e-05	23538000	1.98872e-05	2988000	9.18626e-06	17095000	1.88593e-05	1.48276e-05	4.18916e-06
Fh	P14408-2, P14408, Q5M964	48.6	141.66	26132000	3.50839e-05	1987200	4.03422e-06	11226000	9.48481e-06	10208000	3.13833e-05	70097000	7.73312e-05	3.14635e-05	2.58936e-05
RGD1564420	F1M1B3	46.5	233.33	27748000	3.72535e-05	3339300	6.77912e-06	11119000	9.39441e-06	2454300	7.54546e-06	12432000	1.3715e-05	1.49375e-05	1.14143e-05
Slk	G3V7I8	40.8	323.31	7361500	9.8833e-06	11108000	2.25504e-05	46845000	3.95792e-05	9084200	2.79283e-05	34705000	3.82867e-05	2.76456e-05	1.09287e-05
Septin-8	A0A0G2K7G7, G3V9Z6, B0BNF1, A0A0G2JVY6	47.4	240.52	2993700	4.01924e-06	7409700	1.50424e-05	56089000	4.73894e-05	11060000	3.40027e-05	32875000	3.62678e-05	2.73443e-05	1.56279e-05
Snd1	Q66X93, D4A8Y5	37.5	267.64	11014000	1.4787e-05	7998500	1.62378e-05	13094000	1.10631e-05	2568500	7.89655e-06	19918000	2.19736e-05	1.43916e-05	4.78155e-06
Vps18	B5DFJ4	42.9	323.31	23093000	3.10039e-05	10767000	2.18581e-05	8966100	7.57543e-06	11001000	3.38213e-05	54854000	6.05151e-05	3.09548e-05	1.73861e-05
Eef1d	Q68FR9-2	29.5	191.64	257120	3.452e-07	10954000	2.22377e-05	64341000	5.43615e-05	4021600	1.23639e-05	33783000	3.72695e-05	2.53156e-05	1.89066e-05
Ruvbl1	P60123, A0A0G2K0H9	53.3	183.71	10797000	1.44957e-05	8187700	1.66219e-05	29861000	2.52295e-05	5353400	1.64584e-05	35906000	3.96116e-05	2.24834e-05	9.33143e-06
Ccdc93	Q5BJT7	52.1	314.87	40070000	5.37966e-05	7983600	1.62075e-05	7875200	6.65373e-06	10788000	3.31664e-05	59938000	6.61238e-05	3.51896e-05	2.22794e-05
Map1b	F1LRL9, P15205	57.7	323.31	3297100	4.42657e-06	6240300	1.26684e-05	146790000	0.000124022	10786000	3.31603e-05	86585000	9.55208e-05	5.39597e-05	4.73861e-05
Eef2	P05197	36.8	115.57	13044000	1.75124e-05	5949500	1.20781e-05	7527100	6.35962e-06	10713000	3.29359e-05	22809000	2.5163e-05	1.88098e-05	9.40122e-06
Anapc5	A0A0H2UH97, A1L1K3	36.2	270.16	10659000	1.43104e-05	2897800	5.88283e-06	13273000	1.12143e-05	1222000	3.7569e-06	25444000	2.80699e-05	1.26469e-05	8.5729e-06
Myo18a	A0A0G2JY08, D3ZFD0	52.2	323.31	5230100	7.02175e-06	10529000	2.13749e-05	83158000	7.02599e-05	3766300	1.1579e-05	82690000	9.12238e-05	4.02919e-05	3.40039e-05
Vps35	G3V8A5	35.7	220.08	27257000	3.65943e-05	7119200	1.44527e-05	10513000	8.8824e-06	4412200	1.35648e-05	10584000	1.16763e-05	1.70341e-05	9.96451e-06
Stim1	A0A0G2K5C8, P84903, A0A1B0GWQ1	34.4	200.45	34666000	4.65414e-05	2344800	4.76018e-06	10480000	8.85452e-06	2240400	6.88785e-06	20733000	2.28727e-05	1.79833e-05	1.56254e-05
Sema7a	D3ZQP6	27.5	118.05	12809000	1.71969e-05	3145200	6.38508e-06	12906000	1.09042e-05	1812900	5.57355e-06	10466000	1.15461e-05	1.03212e-05	4.1749e-06
Atic	O35567	63	317.67	112960	1.51656e-07	10453000	2.12207e-05	49963000	4.22136e-05	7032300	2.162e-05	23696000	2.61415e-05	2.22695e-05	1.34423e-05
Wdr48	D3Z8C7, A0A0G2KAW5	47.3	121.41	13362000	1.79394e-05	5649600	1.14693e-05	10405000	8.79115e-06	3476500	1.06881e-05	18497000	2.04059e-05	1.38588e-05	4.49356e-06
Cpne8	B5DEX3	46.8	133.4	12821000	1.7213e-05	10275000	2.08593e-05	14708000	1.24267e-05	4034500	1.24036e-05	9139500	1.00827e-05	1.45971e-05	3.89768e-06
Ywhaq	P68255	46.9	268.41	10262000	1.37774e-05	8300600	1.68511e-05	11918000	1.00695e-05	1318700	4.05419e-06	16367000	1.80561e-05	1.25617e-05	5.07256e-06
Cul9	A0A0G2K652, D3ZZP8	36.5	323.31	7614500	1.0223e-05	10220000	2.07476e-05	21171000	1.78873e-05	1969400	6.05469e-06	27836000	3.07088e-05	1.71243e-05	8.58386e-06
Map4	A0A0G2JW88	21.9	273.77	70612	9.48012e-08	2082900	4.2285e-06	32189000	2.71964e-05	10182000	3.13034e-05	20123000	2.21998e-05	1.70046e-05	1.25259e-05
Ank2	F1M9N9	33	323.31	10156000	1.36351e-05	2470900	5.01618e-06	39264000	3.3174e-05	1850400	5.68884e-06	19164000	2.11418e-05	1.57312e-05	1.05222e-05
Map1a	P34926	49	323.31	10131000	1.36015e-05	2545300	5.16722e-06	133360000	0.000112675	4359500	1.34028e-05	40782000	4.49908e-05	3.79676e-05	3.97582e-05
Unc13c	Q62770, A0A0G2K3J2, A0A0G2KAK7	24.9	168.4	11389000	1.52905e-05	1658200	3.36631e-06	10061000	8.50051e-06	580330	1.78416e-06	10257000	1.13156e-05	8.0514e-06	4.98977e-06
Cacna2d3	F1LSR8, Q8CFG5	26.2	156.53	14186000	1.90456e-05	6431400	1.30564e-05	14316000	1.20955e-05	2776100	8.53479e-06	9956200	1.09837e-05	1.27432e-05	3.49413e-06
Fam120a	D4AB03	35.7	323.31	9794800	1.31502e-05	1760400	3.57379e-06	33689000	2.84637e-05	2798200	8.60274e-06	19177000	2.11561e-05	1.49893e-05	8.87778e-06
Slc12a6	G3V6N7, A0A0G2K6T0	21.7	115.95	18396000	2.46978e-05	9738100	1.97693e-05	14319000	1.20981e-05	2966600	9.12046e-06	8265900	9.11896e-06	1.49609e-05	6.2348e-06
Upf1	F1LY19, A0A0U1RS25	45.1	323.31	9655100	1.29626e-05	8584400	1.74272e-05	39014000	3.29628e-05	4501600	1.38396e-05	32861000	3.62523e-05	2.26889e-05	9.90067e-06
Slc1a3	A0A0G2K611, A0A0G2KAS7, G3V846, P24942, A0A0G2JSU1, P24942-2	24.8	112.31	9635900	1.29368e-05	343260	6.96853e-07	36626000	3.09452e-05	5498100	1.69033e-05	10220000	1.12747e-05	1.45514e-05	9.79367e-06
Srcin1	Q9QXY2-2, Q9QXY2	61.4	323.31	3460700	4.64622e-06	9409700	1.91026e-05	76701000	6.48044e-05	9617000	2.95663e-05	109600000	0.000120911	4.78061e-05	4.15996e-05
Myo1c	Q63355	43.3	133.36	9612400	1.29053e-05	5709500	1.15909e-05	21802000	1.84204e-05	2198000	6.75749e-06	10846000	1.19653e-05	1.23279e-05	3.71905e-06
Gpc1	Q6P7Q2, P35053	25.6	123.86	9584600	1.2868e-05	5108500	1.03708e-05	14248000	1.20381e-05	1975000	6.07191e-06	9755000	1.07617e-05	1.04221e-05	2.35099e-06
Ampd3	F1M7Q5, O09178	35.6	186.98	9552100	1.28243e-05	6255100	1.26985e-05	33626000	2.84105e-05	4256700	1.30867e-05	36102000	3.98278e-05	2.13696e-05	1.1019e-05
Ampd2	Q02356, A0A0G2K3U1	32.4	115.26	2460700	3.30365e-06	6050400	1.22829e-05	13471000	1.13816e-05	9500300	2.92076e-05	32966000	3.63682e-05	1.85088e-05	1.22815e-05
Pip5k1c	Q3MID5, F1M8H6, Q5I6B8	36.3	108.27	21550000	2.89323e-05	1039800	2.1109e-06	10527000	8.89423e-06	3778100	1.16153e-05	9472600	1.04502e-05	1.24006e-05	8.8982e-06
Exoc1	A0A0G2K2V5	41.3	135.26	9395700	1.26143e-05	4088100	8.29926e-06	13354000	1.12828e-05	3450900	1.06094e-05	20980000	2.31452e-05	1.31902e-05	5.17018e-06
Commd9	Q3MIE7	59.1	111.15	26359000	3.53887e-05	8408000	1.70691e-05	9340600	7.89184e-06	3459900	1.06371e-05	42502000	4.68883e-05	2.3575e-05	1.50914e-05
Mark1	O08678, A0A0G2K7H9	46.2	149.83	656710	8.81676e-07	9263600	1.88061e-05	13865000	1.17145e-05	4912900	1.51041e-05	24830000	2.73925e-05	1.47798e-05	8.69426e-06
Got1	P13221	35.8	138.22	9097700	1.22143e-05	3210600	6.51785e-06	19200000	1.6222e-05	3826900	1.17654e-05	9734000	1.07386e-05	1.14916e-05	3.10739e-06
Prmt5	D4A0E8	19.9	139.6	4948700	6.64395e-06	9068000	1.8409e-05	11739000	9.91825e-06	1403500	4.3149e-06	15501000	1.71007e-05	1.12774e-05	5.59577e-06
Dnm1l	O35303, O35303-5, O35303-4, O35303-2, O35303-6, O35303-3	54.3	322.03	9060000	1.21636e-05	2333900	4.73805e-06	14505000	1.22552e-05	5893300	1.81183e-05	23281000	2.56837e-05	1.45918e-05	6.98451e-06
Protocadherin 1	A0A0G2K6T9	28.5	164.34	8957600	1.20262e-05	3960700	8.04062e-06	29962000	2.53148e-05	3906500	1.20101e-05	16084000	1.77439e-05	1.50271e-05	6.00228e-06
Mtmr6	A0A0G2JXT6, D3ZC22	46.4	168.41	13667000	1.83488e-05	5808900	1.17927e-05	5121400	4.32706e-06	8856200	2.72274e-05	37730000	4.16238e-05	2.06639e-05	1.29101e-05
Uncharacterized protein	Q4G008	34.9	116	662720	8.89745e-07	8787200	1.78389e-05	22981000	1.94166e-05	8786800	2.7014e-05	20381000	2.24844e-05	1.75287e-05	8.8887e-06
Nicastrin	Q8CGU6, B3DM90	17.8	171.5	15339000	2.05936e-05	8316700	1.68837e-05	8693500	7.34511e-06	5184000	1.59376e-05	9358600	1.03244e-05	1.42169e-05	4.75622e-06
Kars	Q5XIM7	23.6	110.96	18727000	2.51422e-05	14133000	2.86914e-05	8310600	7.0216e-06	335020	1.02998e-06	8659900	9.55363e-06	1.42878e-05	1.07356e-05
Ywhah	A0A0G2K2B8, P68511	31	247.71	8659500	1.16259e-05	4946600	1.00421e-05	20820000	1.75908e-05	1963600	6.03686e-06	15543000	1.71471e-05	1.24885e-05	4.38379e-06
Dhx9	D4A9D6	37.8	295.49	8602300	1.15492e-05	4069200	8.26089e-06	57455000	4.85436e-05	1075800	3.30742e-06	49263000	5.43471e-05	2.52016e-05	2.16658e-05
Pdhb	A0A0G2KAM3, P49432	46.1	207.34	3499900	4.69884e-06	8566700	1.73913e-05	60168000	5.08358e-05	7070200	2.17365e-05	28361000	3.12879e-05	2.51901e-05	1.54112e-05
Dock7	A0A0G2K3H2	29	195.59	8548200	1.14765e-05	2209800	4.48612e-06	13645000	1.15286e-05	1181500	3.63238e-06	14930000	1.64708e-05	9.51889e-06	4.82038e-06
Gpi	Q6P6V0	30.3	106.09	8490900	1.13996e-05	1674600	3.39961e-06	15340000	1.29607e-05	4237000	1.30262e-05	12896000	1.42269e-05	1.10026e-05	3.9061e-06
Inpp4a	D3ZBL5, Q62784-2, Q62784	45.6	278.14	6618500	8.88577e-06	8471400	1.71978e-05	15507000	1.31018e-05	4931300	1.51607e-05	37749000	4.16448e-05	1.91982e-05	1.15556e-05
Cap1	Q08163	53.4	271.79	1474700	1.97988e-06	8468300	1.71915e-05	32008000	2.70435e-05	5096300	1.5668e-05	86291000	9.51965e-05	3.14159e-05	3.28752e-05
Vps39	E9PT04, A0A0G2KA50	45.7	235.97	16595000	2.22799e-05	3875500	7.86766e-06	8409300	7.10499e-06	4194600	1.28958e-05	24612000	2.7152e-05	1.54601e-05	7.96541e-06
Hnrnpu	Q6IMY8, A0A0G2JZ52	37.6	323.31	8408500	1.1289e-05	7445700	1.51155e-05	90200000	7.62097e-05	8009900	2.46255e-05	103780000	0.00011449	4.8346e-05	4.04762e-05
Klc1	A0A140TAB3, P37285-2, P37285-3, P37285	48.7	129.9	31166000	4.18424e-05	4970700	1.0091e-05	8308300	7.01966e-06	3595100	1.10527e-05	23057000	2.54365e-05	1.90885e-05	1.30324e-05
Rasgrp2	R9PXW6, P0C643	37.2	109.78	8273200	1.11073e-05	6941800	1.40926e-05	15955000	1.34803e-05	4020900	1.23618e-05	16315000	1.79988e-05	1.38081e-05	2.32964e-06
Vps35l	A0A0G2JUM2	49.9	264.89	24719000	3.31869e-05	5384900	1.09319e-05	3153100	2.66404e-06	8109300	2.49311e-05	43231000	4.76926e-05	2.38813e-05	1.59532e-05
Ppp2r1a	Q5XI34	42.6	110.96	7696400	1.03329e-05	7959400	1.61584e-05	15021000	1.26912e-05	3818400	1.17392e-05	16454000	1.81521e-05	1.38148e-05	2.89823e-06
Eef1e1	B2RYN3	52.3	149.12	3441900	4.62098e-06	7872000	1.5981e-05	23564000	1.99092e-05	1742300	5.3565e-06	29927000	3.30156e-05	1.57766e-05	1.04626e-05
Pabpc1	Q9EPH8, A0A0G2JZS2	42.9	161.45	7865100	1.05594e-05	408940	8.3019e-07	41058000	3.46898e-05	2670100	8.20891e-06	28728000	3.16928e-05	1.71962e-05	1.34821e-05
Caskin-1	D3ZE17, Q8VHK2	43.6	323.31	1771600	2.37849e-06	663290	1.34655e-06	97725000	8.25676e-05	7861600	2.41696e-05	38010000	4.19327e-05	3.0479e-05	3.00751e-05
Scfd1	Q62991	44.4	134.14	3723300	4.99877e-06	7828400	1.58924e-05	22015000	1.86004e-05	4569100	1.40472e-05	25380000	2.79993e-05	1.63076e-05	7.41787e-06
Osbpl8	A0A0G2JXN8	47.6	323.31	7823800	1.0504e-05	1502600	3.05043e-06	29039000	2.4535e-05	4702700	1.44579e-05	26710000	2.94665e-05	1.64028e-05	9.52532e-06
Ubxn4	Q5HZY0	30	168.51	7738100	1.03889e-05	3816300	7.74748e-06	16608000	1.4032e-05	2854400	8.77552e-06	13998000	1.54426e-05	1.12773e-05	2.98149e-06
Lgi3	D3ZN61	24.5	149.98	8633300	1.15908e-05	730540	1.48307e-06	7713700	6.51728e-06	759290	2.33435e-06	10741000	1.18495e-05	6.75499e-06	4.39842e-06
Usp9x	D3ZC84, A0A0G2K2C7	30.9	311.91	6391500	8.58101e-06	7644600	1.55193e-05	10056000	8.49628e-06	2841600	8.73617e-06	20824000	2.29731e-05	1.28612e-05	5.72197e-06
Srr	Q76EQ0	49.8	108.91	2147000	2.88249e-06	7594900	1.54184e-05	12154000	1.02689e-05	3067900	9.4319e-06	8163500	9.006e-06	9.40154e-06	3.99025e-06
Ophn1	P0CAX5	34.2	182.89	12624000	1.69485e-05	7468400	1.51616e-05	7572600	6.39807e-06	5980500	1.83863e-05	13511000	1.49054e-05	1.436e-05	4.17719e-06
Slc8a1	Q01728-2, M0R3V7, Q01728, Q01728-3, Q01728-4, Q01728-6, Q01728-7, Q01728-5	22.2	190.71	4112500	5.5213e-06	7416700	1.50567e-05	21047000	1.77825e-05	3156200	9.70337e-06	10099000	1.11412e-05	1.1841e-05	4.2577e-06
Zw10	Q4V8C2	41.7	323.31	7392300	9.92465e-06	6328500	1.28475e-05	26365000	2.22757e-05	2870000	8.82348e-06	20155000	2.22351e-05	1.52213e-05	5.89201e-06
Hnrnph1	A0A0G2JTG7, Q8VHV7, G3V9Q3, Q8VHV7-2, Q8VHV7-3	25.8	123.18	7256600	9.74246e-06	1831200	3.71752e-06	22142000	1.87077e-05	104640	3.21703e-07	20863000	2.30161e-05	1.11011e-05	8.63003e-06
Gnao1	P59215-2	71.2	106.02	7202300	9.66956e-06	2887800	5.86253e-06	16168000	1.36603e-05	2179900	6.70185e-06	9011100	9.94107e-06	9.16706e-06	2.75819e-06
Arfgef2	Q7TSU1	32.9	205.04	19475000	2.61465e-05	1573100	3.19355e-06	7178100	6.06475e-06	743380	2.28543e-06	9661900	1.0659e-05	9.66985e-06	8.73986e-06
Cacna2d2	A0A0G2K0J2, F1M9X7, Q8CFG6	24.3	115.66	7870500	1.05667e-05	2478400	5.0314e-06	10588000	8.94577e-06	2163700	6.65204e-06	7096200	7.82855e-06	7.80489e-06	1.89477e-06
Mvp	Q62667, A0A140TAE0	48.9	185.38	3604800	4.83968e-06	6998700	1.42081e-05	37148000	3.13862e-05	2717300	8.35402e-06	16596000	1.83088e-05	1.54194e-05	9.23694e-06
Ptprz1	F1LMY3, Q62656, Q62656-3, Q62656-2	10.2	293.01	2367400	3.17839e-06	6969000	1.41478e-05	42440000	3.58574e-05	3699200	1.13728e-05	10650000	1.17491e-05	1.52611e-05	1.09443e-05
Pigs	Q5XI31	31	323.31	8779000	1.17864e-05	362460	7.35831e-07	9258200	7.82223e-06	1292900	3.97487e-06	6935600	7.65137e-06	6.39414e-06	3.75675e-06
Ctnna2	D4A6H8	51.1	323.31	2737400	3.67514e-06	6930000	1.40686e-05	13674000	1.15531e-05	6504400	1.9997e-05	20269000	2.23608e-05	1.43309e-05	6.60174e-06
Sos1	D4A3T0	29.6	152.55	4627500	6.21272e-06	1868100	3.79243e-06	12060000	1.01895e-05	6891500	2.11871e-05	15669000	1.72861e-05	1.17336e-05	6.57458e-06
Syntenin-1	Q9JI92	47.3	323.31	6877500	9.23349e-06	4648500	9.43693e-06	38522000	3.25471e-05	5746800	1.76679e-05	16941000	1.86894e-05	1.7515e-05	8.49948e-06
Camsap3	D3ZXQ2, A0A0G2K5C0	36.2	234.17	3457100	4.64138e-06	6217800	1.26228e-05	20957000	1.77065e-05	6842400	2.10362e-05	16339000	1.80252e-05	1.48064e-05	5.75634e-06
Trim2	D3ZQG6, A0A0G2K2M8, D3ZM62	32	288.81	14232000	1.91074e-05	561920	1.14075e-06	9656700	8.15892e-06	463240	1.42418e-06	6809700	7.51248e-06	7.46874e-06	6.51946e-06
Rasgrf2	Q99JE4	37.7	283.59	6803000	9.13347e-06	6330500	1.28516e-05	23917000	2.02074e-05	6305600	1.93858e-05	20294000	2.23884e-05	1.67933e-05	4.9778e-06
Arhgef7	A0A0G2QC21	57.5	323.31	1680000	2.25551e-06	6785700	1.37757e-05	52242000	4.41391e-05	3174400	9.75932e-06	61926000	6.83169e-05	2.76493e-05	2.4832e-05
Marcks	P30009, F1LMW7	57.9	323.31	10509000	1.4109e-05	2948300	5.98535e-06	6744700	5.69858e-06	4220000	1.29739e-05	9014100	9.94438e-06	9.74224e-06	3.46464e-06
Glb1	D3ZUM4	26.4	116.29	3569400	4.79215e-06	6155200	1.24957e-05	34224000	2.89158e-05	6685000	2.05523e-05	22823000	2.51784e-05	1.83868e-05	8.73148e-06
LOC100912698	D3ZH14	20.5	172.06	13928000	1.86993e-05	609710	1.23777e-06	13255000	1.11991e-05	836830	2.57274e-06	6669600	7.35792e-06	8.21336e-06	6.32575e-06
Agap2	Q8CGU4, A0A0G2JVS4	36.8	323.31	4289400	5.7588e-06	3036500	6.1644e-06	51355000	4.33897e-05	6624800	2.03672e-05	46014000	5.07628e-05	2.52886e-05	1.86973e-05
Pgk1	P16617, M0R6Y8	42.4	161.49	6620800	8.88886e-06	975590	1.98055e-06	20484000	1.73069e-05	4092100	1.25807e-05	9014500	9.94482e-06	1.01404e-05	5.01001e-06
Pacsin1	Q9Z0W5, A0A0G2JWR2	52.6	323.31	307590016	0.00041296	5323900	1.08081e-05	9496800	8.02382e-06	2879200	8.85176e-06	6588300	7.26823e-06	8.95823e-05	0.000161693
Cdc42bpa	G3V6C9, O54874, A0A0G2K5Z1	36.8	323.31	6574200	8.82629e-06	2401000	4.87427e-06	21626000	1.82717e-05	1826600	5.61567e-06	13636000	1.50433e-05	1.05263e-05	5.2791e-06
Exoc6b	A0A0G2JYR1	37.8	196.87	6539900	8.78024e-06	4938500	1.00257e-05	9174500	7.75151e-06	4260100	1.30972e-05	24480000	2.70064e-05	1.33322e-05	7.06876e-06
Snx25	F1M998	34.9	114.14	13908000	1.86724e-05	1157700	2.35025e-06	6511200	5.50129e-06	1006400	3.09406e-06	6702500	7.39422e-06	7.40244e-06	5.91123e-06
Rab11fip5	A0A0G2K4A0	35.5	148.17	530740	7.12553e-07	556920	1.1306e-06	16426000	1.38783e-05	6472200	1.9898e-05	11869000	1.30939e-05	9.74267e-06	7.5786e-06
Epb41l1	D4A9L5, D3ZMI4, A0A0G2K0F3, Q9WTP0, Q9WTP0-2, A0A0G2K0B2, D4ACZ4	36.3	122.87	5510700	7.39848e-06	1981800	4.02326e-06	22493000	1.90043e-05	6420600	1.97394e-05	17144000	1.89133e-05	1.38157e-05	6.70924e-06
Map4k3	R9PXT4, Q924I2, A0A0G2JYP2, A0A0G2JVZ8	29	116.45	7549600	1.01358e-05	986560	2.00282e-06	6404400	5.41106e-06	1313100	4.03697e-06	8668700	9.56333e-06	6.23e-06	3.15328e-06
Mapk8ip3	E9PSK7	28.9	126.38	1470500	1.97424e-06	6359600	1.29106e-05	13712000	1.15852e-05	2109800	6.48633e-06	10959000	1.209e-05	9.00929e-06	4.17622e-06
Scai	F1M3P6	31.2	102.28	2531800	3.39911e-06	2612200	5.30303e-06	23474000	1.98331e-05	6347900	1.95159e-05	18715000	2.06464e-05	1.37395e-05	7.69808e-06
Kcmf1	F1LRJ0, A0A0G2JX46	42	314.45	0	0	6261100	1.27107e-05	21330000	1.80217e-05	2015800	6.19734e-06	24793000	2.73517e-05	1.28563e-05	9.44929e-06
Anapc2	B2RYJ1	30.4	119.67	9827600	1.31942e-05	6174400	1.25347e-05	5997600	5.06735e-06	779540	2.3966e-06	18265000	2.015e-05	1.06686e-05	6.31756e-06
Ccdc92	D3ZBX9	51	149.72	6169800	8.28336e-06	3663400	7.43708e-06	29971000	2.53224e-05	4085000	1.25589e-05	41945000	4.62738e-05	1.99751e-05	1.46227e-05
Synaptopodin	Q9Z327-3, Q9Z327-2, A0A0H2UHQ9, Q9Z327	52.2	323.31	1290500	1.73258e-06	2021200	4.10324e-06	59199000	5.00171e-05	6136300	1.88653e-05	48877000	5.39212e-05	2.57279e-05	2.22501e-05
Ogt	A0A0G2K3V4	32.8	120.62	4281100	5.74766e-06	3638100	7.38571e-06	11269000	9.52114e-06	6128200	1.88404e-05	16079000	1.77384e-05	1.18467e-05	5.40613e-06
Ttc37	D3ZL50	35	262.98	843690	1.13271e-06	6044700	1.22714e-05	24973000	2.10996e-05	3970200	1.22059e-05	28461000	3.13983e-05	1.56216e-05	1.01166e-05
Atg2a	D3ZT64	34.5	187.32	2181600	2.92894e-06	5246600	1.06511e-05	19616000	1.65735e-05	5971800	1.83596e-05	12532000	1.38253e-05	1.24677e-05	5.43513e-06
Paralemmin-1	Q920Q0	25.1	200.64	3483300	4.67656e-06	3566200	7.23975e-06	21117000	1.78417e-05	5938000	1.82557e-05	9603500	1.05946e-05	1.17217e-05	5.49799e-06
Tgfbrap1	A0A0G2JV19, D3ZXT8	28.3	125.94	16556000	2.22275e-05	5836700	1.18491e-05	1529900	1.29261e-06	1961800	6.03132e-06	14311000	1.57879e-05	1.14377e-05	7.31663e-06
Tsc1	Q9Z136	34.7	108.46	5817400	7.81024e-06	709520	1.4404e-06	8042800	6.79534e-06	1988000	6.11187e-06	7834500	8.64304e-06	6.16018e-06	2.51274e-06
Ntrk2	A0A0G2K5X6, Q63604	20.5	120.2	5767000	7.74257e-06	2597900	5.274e-06	17782000	1.5024e-05	2535800	7.79602e-06	8550000	9.43238e-06	9.05379e-06	3.26724e-06
Elavl4	A0A140TAF2, O09032	46.8	187.23	4383000	5.88446e-06	3414700	6.93219e-06	105950000	8.95168e-05	5727800	1.76095e-05	62247000	6.86711e-05	3.77228e-05	3.46604e-05
Gcn1l1	F1LRI5	42.5	323.31	5716200	7.67437e-06	4833000	9.81148e-06	24751000	2.0912e-05	3043000	9.35535e-06	19750000	2.17883e-05	1.39083e-05	6.12407e-06
Psme4	A0A0G2K9R9, A0A0G2KAX0	27.4	221.38	7223100	9.69748e-06	2999400	6.08909e-06	5645300	4.7697e-06	338770	1.04151e-06	10721000	1.18274e-05	6.68504e-06	3.77868e-06
Sipa1l1	A0A0G2KAW2, O35412, F1LS65	50.3	323.31	3054300	4.1006e-06	5631000	1.14315e-05	48765000	4.12014e-05	3751900	1.15348e-05	53494000	5.90147e-05	2.54566e-05	2.10744e-05
Akt1s1	D3ZH75	30	129.13	3450600	4.63266e-06	5606300	1.13814e-05	12882000	1.0884e-05	1413200	4.34472e-06	20621000	2.27491e-05	1.07984e-05	6.67584e-06
Dsp	F1LMV6	17.9	147.61	5730500	7.69357e-06	4803900	9.75241e-06	6966200	5.88572e-06	5580100	1.71554e-05	3383800	3.73302e-06	8.84402e-06	4.60654e-06
Adrbk2	P26819	39.4	111.93	5477600	7.35404e-06	4321000	8.77207e-06	10505000	8.87564e-06	1806300	5.55326e-06	9754700	1.07614e-05	8.26328e-06	1.73467e-06
Jakmip2	D3ZQE7, A0A0G2JT21	33.9	227.86	5464100	7.33591e-06	876440	1.77926e-06	8133400	6.87189e-06	3037100	9.33721e-06	10871000	1.19929e-05	7.46344e-06	3.36759e-06
Slmap	D3ZKE6, A0A0G2JWA5, B5DF63, P0C219	36.5	170.42	15302000	2.05439e-05	439060	8.91337e-07	5459700	4.61288e-06	309810	9.52475e-07	8024800	8.85298e-06	7.17072e-06	7.29812e-06
Myo1b	Q05096, Q05096-3, Q05096-2	34.7	137.29	5286300	7.0972e-06	2160900	4.38685e-06	11538000	9.74842e-06	2063700	6.3446e-06	7815900	8.62252e-06	7.23992e-06	1.8529e-06
Matrin-3	A0A0G2JSR7, P43244	44.4	323.31	5283100	7.09291e-06	3906500	7.93059e-06	56432000	4.76792e-05	2269300	6.9767e-06	75919000	8.37541e-05	3.06867e-05	3.07947e-05
Eif4g2	F1LN59	36.6	264.16	4720400	6.33745e-06	4479500	9.09384e-06	21044000	1.778e-05	5270100	1.62023e-05	23011000	2.53858e-05	1.49599e-05	6.73726e-06
Uncharacterized protein	A0A0G2JY03	50.6	100.07	2740400	3.67917e-06	5243400	1.06446e-05	29433000	2.48679e-05	2410300	7.41019e-06	9268400	1.02249e-05	1.13654e-05	7.19525e-06
Mon1a	B1WC06	44.1	100.82	5158800	6.92603e-06	3970900	8.06133e-06	9895500	8.36068e-06	1864500	5.73219e-06	8573500	9.45831e-06	7.70771e-06	1.27513e-06
Annexin A3	P14669	74.7	272.66	2777300	3.72871e-06	161320	3.27496e-07	441569984	0.000373081	5105900	1.56975e-05	5690400	6.27767e-06	7.98225e-05	0.000146718
Doc2a	P70611	45.4	102.44	5089900	6.83352e-06	2837700	5.76082e-06	26410000	2.23137e-05	4246700	1.3056e-05	13425000	1.48105e-05	1.25549e-05	5.99111e-06
Anapc1	F1M801	30.1	323.31	5062800	6.79714e-06	4461100	9.05649e-06	10085000	8.52079e-06	741850	2.28073e-06	23509000	2.59352e-05	1.05181e-05	8.06861e-06
Eif3l	G3V7G9	39.3	119.82	23796000	3.19477e-05	1844900	3.74533e-06	4921700	4.15833e-06	951390	2.92494e-06	9387100	1.03559e-05	1.06264e-05	1.09833e-05
Sfpq	A0A0G2K8K0	27	165.17	4920700	6.60636e-06	2503600	5.08256e-06	24361000	2.05825e-05	759970	2.33644e-06	81113000	8.94841e-05	2.48184e-05	3.2943e-05
Anxa5	P14668, Q66HH8	50.5	107.32	4890400	6.56568e-06	676060	1.37247e-06	16210000	1.36958e-05	3508900	1.07877e-05	7893700	8.70835e-06	8.226e-06	4.15791e-06
Erc2	Q8K3M6, Q8K3M6-2	30.2	136.13	25608000	3.43804e-05	1912600	3.88277e-06	4876500	4.12014e-06	580940	1.78603e-06	27724000	3.05852e-05	1.49509e-05	1.43879e-05
Lpin1	Q5XIM8, A0A0G2JW03	25.5	119.64	4734300	6.35611e-06	4844900	9.83564e-06	10880000	9.19248e-06	2433400	7.4812e-06	5816800	6.41711e-06	7.85651e-06	1.42588e-06
Mogs	G3V743, A0A0G2K8S6, O88941	24.8	124.98	14194000	1.90564e-05	876530	1.77945e-06	4793700	4.05018e-06	685230	2.10666e-06	5000600	5.51668e-06	6.50187e-06	6.42209e-06
Tanc2	A0A0G2K9J0, F1LTE0	23.7	101.37	4245900	5.7004e-06	760720	1.54434e-06	7256900	6.13133e-06	821640	2.52604e-06	7854000	8.66455e-06	4.91333e-06	2.57775e-06
Ptprs	Q64605-2, Q64605, M0RA99, M0R711, A0A0G2K1N1	22.8	180.44	4224200	5.67126e-06	1827800	3.71062e-06	6553100	5.53669e-06	1119900	3.443e-06	6465700	7.13298e-06	5.09891e-06	1.36573e-06
Rab3gap2	Q5U1Z0	26.3	139.66	2209800	2.9668e-06	1829600	3.71427e-06	18299000	1.54608e-05	4117800	1.26597e-05	10541000	1.16289e-05	9.28608e-06	5.01946e-06
Lss	A0A0G2JVC8, P48450	31.1	108.62	10081000	1.35344e-05	1376000	2.79342e-06	8871900	7.49584e-06	40360	1.24082e-07	4085700	4.50736e-06	5.69102e-06	4.59487e-06
Etf1	Q5U2Q7	31.4	183.73	12950000	1.73862e-05	4032200	8.18578e-06	1320000	1.11526e-06	3836900	1.17961e-05	41804000	4.61183e-05	1.69203e-05	1.55247e-05
Aldh1l1	P28037, A0A0G2K0D8, M0R8T2	43.7	186.04	5335500	7.16326e-06	3966500	8.0524e-06	1265300	1.06905e-06	242560	7.45722e-07	18022000	1.98819e-05	7.38247e-06	6.93742e-06
Plcb4	D4A8C5, Q9QW07-3, Q9QW07, F1LNK2, D3ZCI6, Q9QW07-2	29.2	105.65	658940	8.8467e-07	1115800	2.26519e-06	6418400	5.42289e-06	3963700	1.21859e-05	5449800	6.01223e-06	5.35418e-06	3.91482e-06
Snrnp200	M3ZCQ2, F1LNJ2	34.3	309.8	3928800	5.27467e-06	545420	1.10726e-06	5865000	4.95532e-06	137270	4.22021e-07	11127000	1.22753e-05	4.80692e-06	4.21741e-06
Commd5	Q9ERR2	46.9	110.89	13328000	1.78937e-05	1910400	3.87831e-06	3880900	3.27896e-06	3809000	1.17103e-05	27489000	3.03259e-05	1.34174e-05	1.00263e-05
Alox5	A0A0G2JU29, F1LMM5, P12527	27.9	132.33	3871100	5.19721e-06	1289800	2.61843e-06	17322000	1.46353e-05	2091400	6.42976e-06	6157000	6.79242e-06	7.13462e-06	4.02551e-06
Pc	A0A0G2JTL5, P52873	33.7	167.86	1192900	1.60155e-06	131570	2.67101e-07	9499100	8.02576e-06	3870800	1.19003e-05	9816800	1.08299e-05	6.52493e-06	4.75564e-06
Cand1	P97536	30.5	118.78	5402500	7.25321e-06	1956200	3.97129e-06	3844600	3.24829e-06	857050	2.6349e-06	12612000	1.39136e-05	6.20426e-06	4.17129e-06
Nos1	F1LQL1, D3ZEW7, P29476, P29476-3, P29476-2	36	219.55	31116	4.17753e-08	266480	5.40982e-07	23858000	2.01576e-05	3840900	1.18084e-05	11601000	1.27983e-05	9.06939e-06	7.72768e-06
Eno2	P07323	49.5	163.15	3786700	5.08389e-06	1276200	2.59082e-06	22781000	1.92476e-05	2117400	6.5097e-06	8092500	8.92767e-06	8.47193e-06	5.7661e-06
Neogenin	P97603, F1M0Z6	35.7	113.1	3757100	5.04415e-06	2344500	4.75957e-06	10764000	9.09447e-06	1232100	3.78795e-06	6487000	7.15648e-06	5.96852e-06	1.91069e-06
Cope	G3V8Q1	60.4	108.75	3725600	5.00186e-06	1609400	3.26725e-06	23775000	2.00874e-05	1816100	5.58339e-06	24403000	2.69215e-05	1.21723e-05	9.53222e-06
Sec23a	A0A0G2JZM2, B5DFC3	32.4	203.58	24576000	3.29949e-05	3540000	7.18656e-06	3718500	3.14175e-06	1463100	4.49813e-06	8718700	9.61849e-06	1.1488e-05	1.09824e-05
Plxna1	D3Z981	33.9	194.33	3417500	4.58822e-06	3552400	7.21173e-06	13033000	1.10115e-05	1291500	3.97057e-06	9786300	1.07963e-05	7.51567e-06	2.97367e-06
Kif21a	D4A1V5, D3ZJJ7, D3ZSN6, D3ZYN2, D3ZCG2	18.7	135.1	3524100	4.73133e-06	1055300	2.14237e-06	7652400	6.46549e-06	387160	1.19028e-06	11080000	1.22235e-05	5.35059e-06	3.9106e-06
Akap5	F1LPP6, P24587	22.7	128.07	3519000	4.72449e-06	2020300	4.10141e-06	9856300	8.32756e-06	2703500	8.31159e-06	9001000	9.92993e-06	7.079e-06	2.26344e-06
Khdrbs1	Q91V33	21.2	143.7	3299100	4.42926e-06	3512500	7.13073e-06	49656000	4.19542e-05	586630	1.80353e-06	50589000	5.58099e-05	2.22255e-05	2.22654e-05
Prpf8	G3V6H2	23.5	112.43	3431600	4.60715e-06	647810	1.31512e-06	3973300	3.35703e-06	163150	5.01586e-07	9131400	1.00738e-05	3.97093e-06	3.37983e-06
Ralgapb	A0A0G2K0K8, A0A0G2KA57, R9PXV2	40.1	323.31	3426600	4.60043e-06	3027500	6.14613e-06	30950000	2.61496e-05	3287800	1.0108e-05	27400000	3.02278e-05	1.54464e-05	1.06365e-05
Vps13c	D4A4K4	28.8	232.38	3348400	4.49545e-06	2822700	5.73037e-06	5005900	4.22947e-06	1390200	4.27401e-06	8662200	9.55616e-06	5.65709e-06	2.02527e-06
Dgki	F1MAB7	25.1	177.04	3335300	4.47786e-06	475100	9.64501e-07	13187000	1.11417e-05	713770	2.1944e-06	8487700	9.36365e-06	5.62841e-06	3.98036e-06
Myosin-10	G3V9Y1, Q9JLT0	53.4	323.31	2950300	3.96097e-06	3330500	6.76125e-06	60097000	5.07758e-05	2299000	7.06801e-06	43408000	4.78878e-05	2.32908e-05	2.13096e-05
Dync2h1	Q9JJ79, D3ZBB8	24	210.28	3307300	4.44027e-06	1557200	3.16127e-06	4374800	3.69626e-06	575720	1.76998e-06	4947000	5.45754e-06	3.70506e-06	1.2371e-06
Dld	Q6P6R2	37.5	147.97	289780	3.89049e-07	1759400	3.57176e-06	35846000	3.02862e-05	3169900	9.74549e-06	24500000	2.70285e-05	1.42042e-05	1.22219e-05
Rasgrp1	Q9R1K8	30.9	116.53	1624600	2.18113e-06	3141200	6.37696e-06	10296000	8.69906e-06	1532800	4.71241e-06	7003000	7.72573e-06	5.93906e-06	2.30774e-06
Fryl	D3ZQY4	15.7	108.37	3109500	4.17471e-06	1522800	3.09144e-06	4837500	4.08719e-06	1197900	3.6828e-06	6587400	7.26724e-06	4.46068e-06	1.45451e-06
Ppp2ca	A0A0G2JYA4, P63331, P62716	37.5	159.55	3059200	4.10718e-06	1709200	3.46985e-06	22716000	1.91927e-05	2378400	7.31211e-06	19020000	2.09829e-05	1.10129e-05	7.54443e-06
Protein bassoon	G3V984, O88778, A0A0G2K1X6	25.2	323.31	138460	1.85892e-07	1913600	3.8848e-06	16956000	1.43261e-05	3059000	9.40454e-06	13653000	1.5062e-05	8.57267e-06	5.80034e-06
Rictor	F1M4J0	27.6	199.84	3023600	4.05938e-06	1467700	2.97958e-06	11739000	9.91825e-06	1083100	3.32986e-06	9006000	9.93544e-06	6.0445e-06	3.18901e-06
Ptpra	Q66HJ7, A0A0G2JVR0	31.2	126.33	2899500	3.89277e-06	1664000	3.37809e-06	17848000	1.50797e-05	2136100	6.56719e-06	11225000	1.23835e-05	8.26024e-06	4.6751e-06
Ahi1	F1M9F9, Q6DTM3	37.9	131.04	1383100	1.8569e-06	2311600	4.69278e-06	16729000	1.41343e-05	2678100	8.23351e-06	22718000	2.50626e-05	1.0796e-05	8.22681e-06
Celf2	Z4YNP1, Q792H5-2, Q792H5-3, Q792H5, Q792H5-4	26.4	130.17	2644600	3.55055e-06	1176700	2.38882e-06	58669000	4.95693e-05	844140	2.59521e-06	35988000	3.97021e-05	1.95612e-05	2.07134e-05
Birc6	F1LY70, A0A0G2JZ53	23	283.99	2287600	3.07125e-06	2623200	5.32536e-06	3812100	3.22083e-06	492680	1.51469e-06	9996700	1.10284e-05	4.8321e-06	3.32684e-06
Rock2	F1LQT3, A0A0G2K5N6, Q62868	30.5	181.13	277620	3.72723e-07	560640	1.13816e-06	9313200	7.86869e-06	2564500	7.88426e-06	8018500	8.84603e-06	5.22197e-06	3.67204e-06
Myo6	D4A5I9	46.6	323.31	2553700	3.42851e-06	1539400	3.12514e-06	52363000	4.42413e-05	1794100	5.51575e-06	15545000	1.71493e-05	1.4692e-05	1.56465e-05
Spred1	Q3C2P9	19.6	118.96	398280	5.34717e-07	2529200	5.13453e-06	12254000	1.03534e-05	1560500	4.79757e-06	4762200	5.25367e-06	5.21477e-06	3.11416e-06
Pclo	Q9JKS6, Q9JKS6-3, Q9JKS6-2	16.7	276.62	405740	5.44732e-07	2476500	5.02755e-06	11180000	9.44595e-06	1811400	5.56894e-06	7585200	8.36801e-06	5.79104e-06	3.10339e-06
Sec24b	D3ZW15	25.6	130.17	21142000	2.83845e-05	2450600	4.97497e-06	588030	4.96825e-07	627670	1.9297e-06	3703500	4.08571e-06	7.97434e-06	1.03261e-05
Dock11	F1LQ91	21.9	131.06	2349300	3.15409e-06	867510	1.76113e-06	4190900	3.54088e-06	1252200	3.84974e-06	4211800	4.64647e-06	3.39046e-06	9.50968e-07
Lphn1	O88917-4, O88917, D4A144, O88917-2, O88917-3	16.5	114.15	2330800	3.12925e-06	2064000	4.19013e-06	4372100	3.69397e-06	1958200	6.02026e-06	3381800	3.73081e-06	4.15288e-06	9.92475e-07
Edc4	Q3ZAV8	26.9	292.53	2319900	3.11462e-06	175040	3.55349e-07	25864000	2.18524e-05	757010	2.32734e-06	5539400	6.11108e-06	6.75216e-06	7.77378e-06
Trim46	A0A0G2JXN2	27.3	106.28	2316400	3.10992e-06	224820	4.56408e-07	5299200	4.47728e-06	374210	1.15046e-06	4016200	4.43068e-06	2.72495e-06	1.65853e-06
Clasp1	F1LNR1, F1LNQ9, A0A0G2JTD7, F1LNR0, A0A0G2JUI5, A0A1B0GWS3	31.1	155.19	2294100	3.07998e-06	315770	6.41045e-07	12114000	1.02351e-05	1030400	3.16784e-06	3896200	4.2983e-06	4.28445e-06	3.20569e-06
Prkar2b	P12369, Q4KLG5, A0A0G2K5G0	41.8	135.36	2219300	2.97956e-06	603310	1.22478e-06	15538000	1.3128e-05	1675300	5.15051e-06	7676300	8.46852e-06	6.19028e-06	4.22773e-06
Tenascin C	A0A0G2K1L0	24	194.14	872290	1.17111e-06	2185700	4.43719e-06	23263000	1.96548e-05	726840	2.23458e-06	6358300	7.01449e-06	6.90244e-06	6.68357e-06
Rbmxrtl	P84586, A0A0G2K8K9, D4AE41, A0A0A0MXW9	28.6	105.56	1864200	2.50281e-06	2067000	4.19622e-06	49174000	4.1547e-05	135080	4.15288e-07	57144000	6.30414e-05	2.23405e-05	2.54123e-05
Lrp1	G3V928	15.1	208.78	1890900	2.53866e-06	710310	1.442e-06	3939400	3.32839e-06	480020	1.47577e-06	3980100	4.39086e-06	2.63513e-06	1.12607e-06
Camk2g	F1M3F8	52	108.81	0	0	1880700	3.81801e-06	20165000	1.70373e-05	1418300	4.3604e-06	17187000	1.89607e-05	8.8353e-06	7.65583e-06
Ptpn5	A0A0G2QC31, P35234	39.4	140.76	1831900	2.45945e-06	287570	5.83796e-07	22471000	1.89857e-05	1647500	5.06505e-06	8250700	9.1022e-06	7.23923e-06	6.53174e-06
Neurabin-2	O35274	23.6	127	467110	6.27126e-07	1135100	2.30437e-06	16627000	1.40481e-05	1748300	5.37494e-06	7869200	8.68132e-06	6.20717e-06	4.7888e-06
Tpp2	Q64560	28.1	130.13	1744600	2.34224e-06	3927400	7.97302e-06	1365200	1.15345e-06	686460	2.11044e-06	7781200	8.58424e-06	4.43268e-06	3.17129e-06
Ptbp2	Q66H20, Q66H20-2	51	240.88	1632800	2.19214e-06	598100	1.2142e-06	53044000	4.48167e-05	610600	1.87722e-06	43785000	4.83037e-05	1.96808e-05	2.19769e-05
LOC291543	F1LUV3	23.6	115.48	0	0	18460000	3.74757e-05	13570000	1.14653e-05	610780	1.87777e-06	1538000	1.69673e-06	1.05031e-05	1.40763e-05
Myotubularin	Q6AXQ4, Q6AXQ4-2, A0A140TAI5	18.6	105.34	1509500	2.0266e-06	258010	5.23787e-07	19209000	1.62296e-05	785510	2.41496e-06	3564100	3.93193e-06	5.02538e-06	5.70617e-06
Vigilin	Q3KRF2, Q9Z1A6	33	146.52	450680	6.05067e-07	803780	1.63176e-06	18282000	1.54464e-05	1397500	4.29645e-06	10906000	1.20315e-05	6.80224e-06	5.89041e-06
RGD1307100	A0A096MJT6, F1LVK0	17.7	192.36	1241200	1.66639e-06	1385500	2.81271e-06	2850100	2.40804e-06	517860	1.5921e-06	2719100	2.99972e-06	2.29579e-06	5.77346e-07
Plxnb2	D3ZQ57	13.6	106.45	1319500	1.77152e-06	251940	5.11464e-07	2595000	2.19251e-06	325220	9.99851e-07	1690100	1.86452e-06	1.46797e-06	6.17801e-07
Sbf2	B5DEJ9	30.8	168.04	1297400	1.74184e-06	835060	1.69526e-06	6934700	5.85911e-06	646060	1.98624e-06	9048200	9.982e-06	4.25289e-06	3.26763e-06
Arfgef3	D3ZF86	19.9	125.55	525000	7.04847e-07	1237500	2.51225e-06	2423200	2.04735e-06	426400	1.31092e-06	5330000	5.88007e-06	2.49109e-06	1.80366e-06
Hnrnpr	Q566E4	29.9	152.37	1214800	1.63095e-06	393590	7.99028e-07	24161000	2.04136e-05	114780	3.52878e-07	18509000	2.04192e-05	8.72312e-06	9.55631e-06
Trio	F1M0Z1, A0A1P0PBZ6	13.7	126.44	1995900	2.67963e-06	262990	5.33896e-07	1217100	1.02832e-06	92625	2.84765e-07	1208200	1.33289e-06	1.1719e-06	8.38311e-07
Hnrnp	Q5D059, P61980, M0R9K1	32.1	114.85	192130	2.57947e-07	1077700	2.18784e-06	37802000	3.19388e-05	1159900	3.56598e-06	22102000	2.4383e-05	1.24667e-05	1.30774e-05
Plec	Q6S399, Q6S3A3, Q6S3A4, F7F9U6, Q6S395, Q6S396, Q6S3A5, Q6S3A0, A0A0G2K1J5, P30427-3, P30427-2, P30427-4, P30427	27.3	202.82	1068500	1.43453e-06	244080	4.95507e-07	2011800	1.69976e-06	183910	5.6541e-07	4630600	5.10849e-06	1.86074e-06	1.69099e-06
Gpr158	A0A0A0MY13, D4A6L0	12.4	135.29	1051600	1.41184e-06	196110	3.98123e-07	10749000	9.0818e-06	946640	2.91033e-06	4804100	5.2999e-06	3.8204e-06	3.10524e-06
Rims1	Q9JIR4-2, Q9JIR4	40.7	323.31	247130	3.31788e-07	771070	1.56535e-06	44757000	3.78151e-05	1028500	3.162e-06	19415000	2.14187e-05	1.28586e-05	1.466e-05
Wdr81	D4A929	24.5	115.86	52988	7.11399e-08	984490	1.99861e-06	3246300	2.74279e-06	271790	8.35587e-07	6451500	7.11731e-06	2.55309e-06	2.46112e-06
Tubgcp6	D4A709	18.7	102.64	951510	1.27746e-06	587900	1.1935e-06	3120600	2.63659e-06	968000	2.976e-06	7503700	8.2781e-06	3.27233e-06	2.60195e-06
Neurabin-1	O35867	30.9	128.93	60185	8.08023e-08	0	0	16153000	1.36476e-05	915560	2.81478e-06	5610800	6.18985e-06	4.54661e-06	5.08218e-06
Farp1	F1LYQ8	20.9	131.39	368450	4.94668e-07	374060	7.5938e-07	3648500	3.08261e-06	873390	2.68514e-06	4542600	5.01141e-06	2.40664e-06	1.65459e-06
Rasal2	A0A0G2JTA7, D4AAY3	19.4	101.93	356690	4.7888e-07	211160	4.28676e-07	8232100	6.95528e-06	846240	2.60167e-06	5888000	6.49566e-06	3.39203e-06	2.83626e-06
Hnrnpm	F1LV13, F1M3D3, Q62826, Q62826-2	32.2	139.33	841350	1.12957e-06	713460	1.4484e-06	21043000	1.77792e-05	554700	1.70536e-06	27542000	3.03844e-05	1.04894e-05	1.17937e-05
Mtmr12	Q5FVM6, Q5FVM6-2	24.7	107.86	113120	1.51871e-07	95087	1.93036e-07	826570	6.98366e-07	1588900	4.88489e-06	8795200	9.70289e-06	3.12621e-06	3.73337e-06
Macf1	A0A0G2JWA8, M9MMM9, A0A0G2JU82, A0A0G2K9T4, D3ZHV2	17.2	190.4	651430	8.74587e-07	86633	1.75874e-07	2619800	2.21346e-06	87833	2.70032e-07	2044300	2.25528e-06	1.15785e-06	9.11197e-07
Uncharacterized protein	A0A0G2JW65	41.5	116.91	0	0	0	0	3811800	3.22058e-06	561270	1.72556e-06	2047200	2.25848e-06	1.44092e-06	1.27036e-06
Cnot1	G3V7M0	22.6	184.9	546860	7.34195e-07	392320	7.9645e-07	7110400	6.00756e-06	429890	1.32165e-06	9163800	1.01095e-05	3.79388e-06	3.72145e-06
Safb	M0RBF0, A0A0G2JZI0, O88453, A0A0G2JW97	23.3	109.23	535730	7.19253e-07	0	0	12070000	1.01979e-05	0	0	5839200	6.44182e-06	3.4718e-06	4.14113e-06
Ank1	D3Z9Z0	23	103.17	100330	1.347e-07	33922	6.88651e-08	9367500	7.91457e-06	465500	1.43113e-06	4203100	4.63687e-06	2.83723e-06	3.03192e-06
Rb1cc1	D3ZHK4	26.9	142.88	23483	3.15275e-08	276840	5.62013e-07	6516600	5.50586e-06	412700	1.2688e-06	5866300	6.47172e-06	2.76798e-06	2.6764e-06
Shank1	Q9WV48-5, Q9WV48-3, Q9WV48-4, Q9WV48	13.7	120.19	67677	9.08608e-08	221290	4.49241e-07	9686900	8.18443e-06	327190	1.00591e-06	3128200	3.45104e-06	2.6363e-06	3.01218e-06
Ralgapb	P86410	38.8	111.64	299640	4.02286e-07	0	0	2038100	1.72198e-06	0	0	661810	7.30111e-07	5.70876e-07	6.3728e-07
LOC100911597;Myh9	G3V6P7, Q62812	31.8	180.19	297390	3.99266e-07	278960	5.66317e-07	4454900	3.76393e-06	20090	6.17644e-08	2427500	2.67802e-06	1.49386e-06	1.46047e-06
Atp2b2	P11506-14, P11506	37.1	131.42	0	0	240260	4.87752e-07	1389700	1.17415e-06	215830	6.63544e-07	707760	7.80803e-07	6.21251e-07	3.83854e-07
Drg1	Q5I0F0	46.9	132.41	0	0	66294	1.34584e-07	9459800	7.99256e-06	231830	7.12734e-07	8502500	9.37998e-06	3.64397e-06	4.14725e-06
Myosin-4	A0A0G2K484, F1LMU0, Q29RW1	26.3	180.21	1059300	1.42218e-06	0	0	133130	1.12481e-07	23420000	7.20021e-05	213920	2.35997e-07	1.47545e-05	2.86283e-05
Ccdc88a	D3ZYD7	12.9	122.38	0	0	15634	3.17386e-08	2918900	2.46617e-06	138830	4.26817e-07	1542100	1.70125e-06	9.25195e-07	9.87876e-07
Reticulon	M0R608	45	120.5	687320	9.22772e-07	0	0	118950000	0.0001005	0	0	0	0	2.02847e-05	4.01095e-05
