# Supplementary material for: Cross-linking mass spectrometry uncovers protein interactions and functional assemblies in synaptic vesicle membranes
Source: Nat Commun. 2021 Feb 8;12:858. doi: 10.1038/s41467-021-21102-w (PMC7870876; doi:10.1038/s41467-021-21102-w)
Supplement: Supplementary file 4 — Supplementary Data 2 [file 41467_2021_21102_MOESM4_ESM.xlsx]

## Sheet: Protein ID's V-ATPase subunits
Table S2: Identified protein subunits of the V-ATPase
The protein name, the database accession no, the observed sequence coverage, the MQ score and the iBAQ intensities of all 5 replicates are given. Isoforms shown in italic have MQ scores <100 and are therefore not listed in Table S1.
Protein	UniProt Acc. No.	Sequence coverage [%]	MQ Score	iBAQ 1	iBAQ 2	iBAQ 3	iBAQ 4	iBAQ 5
V-ATPase-A	D4A133;A0A1W2Q6N0	99	323.31	16902000000	9599400000	13030000000	6112300000	12431000000
V-ATPase-B1	D3ZZS8	21.8	3.6984	12738000	8016200	22992000	2543900	13367000
V-ATPase-B2	P62815	95.3	323.31	14944000000	7563300000	16561000000	4042700000	12252000000
V-ATPase-E1	G3V7L8;Q6PCU2;D3ZJ78	88.1	323.31	12086000000	9325400000	16575000000	3585100000	12043000000
V-ATPase-G1	B2GUV5	61	323.31	664990000	486070000	724990000	200230000	579300000
V-ATPase-G2	Q8R2H0;A0A0G2K2R1;A0A0G2KAG3	82.2	323.31	4019000000	1833300000	4100000000	811550000	4720600000
V-ATPase-C1	Q5FVI6	93.7	323.31	5603800000	3484500000	7182300000	2099100000	4634800000
V-ATPase-C2	M0RBN8;Q6AYE4-2;Q6AYE4;A0A0G2JZN3	15.3	6.2328	136800	433200	71238	37233	186750
V-ATPase-D	Q6P503	72.9	323.31	3614500000	1727100000	6382000000	739130000	3886800000
V-ATPase-F	P50408;B2GUW7	83.2	241.13	3540600000	2084100000	3736500000	756120000	3292800000
V-ATPase-H	A0A0G2K9J2;E9PTI1	85.7	323.31	4898600000	1981100000	5720100000	1213800000	3987000000
V-ATPase-c	P63081	99.4	277.95	58431000000	16878000000	83195000000	19214000000	43938000000
V-ATPase-c''	B0K022	12.2	3.5076	-	-	6600300	-	-
V-ATPase-a1	Q2I6B2;Q2I6B5;P25286-2;P25286;G3V887	55.3	323.31	27585000000	14249000000	27056000000	9341800000	21157000000
V-ATPase-a4	A0A0G2JW72;D4A1H0	4.3	3.9265	8525100	3600700	10620000	5849600	6002200
V-ATPase-d1	Q5M7T6	78.9	323.31	21168000000	13213000000	28740000000	8658100000	18312000000
V-ATPase-d2	Q5FVL0	3.4	2.3015	45838000	41883000	125450000	16849000	64948000
V-ATPase-e2*	Q5EB76	-	-	-	-	-	-	-
RNAseK (f)	D3ZIM6	9.2	3.9966	6689900000	3335500000	6168000000	1163200000	4898800000
Ac45	Q6IRF8	16.2	88.906	4932300000	1932400000	6140700000	1643900000	4396500000
PRR (RENR)	Q6AXS4	39.1	310.99	736990000	263590000	699130000	138400000	418210000
								*subunit e2 does not contain tryptic cleavage sites and is therefore missing in our proteomics analysis
