# Supplementary material for: Cross-linking mass spectrometry uncovers protein interactions and functional assemblies in synaptic vesicle membranes
Source: Nat Commun. 2021 Feb 8;12:858. doi: 10.1038/s41467-021-21102-w (PMC7870876; doi:10.1038/s41467-021-21102-w)
Supplement: Supplementary file 5 — Supplementary Data 3 [file 41467_2021_21102_MOESM5_ESM.xlsx]

## Sheet: Cross-links
Table S3: Cross-links identified in synaptic vesicle proteins
The protein names, the database accession no's, the cross-linked residues and the peptide sequences of the two cross-linked proteins are given. Cross-linked residues are highlighted in bold in the peptide seuqneces. The pLink score, the replicate number in which the cross-link was observed and the number of spectra are given for each cross-link.
Protein 1	Protein 2	UniProt Acc.No. 1	UniProt Acc.No. 2	Xpos 1	Xpos 2	Score	Replicate no.	# Spectra	Peptide sequence 1	Peptide sequence 2
Homo-multimeric cross-links
Synaptobrevin-2	Synaptobrevin-2	P63045	P63045	52	52	0.0034451	1,2,3,4	26	VNVDKVLERDQK	VNVDKVLER
Synaptobrevin-2	Synaptobrevin-2	P63045	P63045	59	59	0.0147976	1,2,3,4	26	DQKLSELDDR	DQKLSELDDR
Syntaxin-1B	Syntaxin-1B	P61265	P61265	116	116	0.611871	1	1	KTQHSTLSR	KTQHSTLSR
Synaptophysin	Synaptophysin	P07825	P07825	1	1	0.387699	3	1	MDVVNQLVAGGQFR	MDVVNQLVAGGQFR
Synaptophysin	Synaptophysin	P07825	P07825	83	83	5.25718e-07	1,2,3,4	122	LHQVYFDAPSCVKGGTTK	LHQVYFDAPSCVKGGTTK
Synaptophysin	Synaptophysin	P07825	P07825	186	186	0.379732	2	3	QTGNTCKELR	QTGNTCKELR
SV2A	SV2A	Q02563	Q02563	109	109	0.151114	2	1	AESGGKGER	AESGGKGER
CSP	CSP	P60905	P60905	46	46	0.000955109	1,3,4	10	YHPDKNPDNPEAADKFK	YHPDKNPDNPEAADK
V-ATPase-a1	V-ATPase-a1	P25286	P25286	255	255	0.00546642	2	2	KEMASGVNTR	KEMASGVNTR
Aldoa	Aldoa	P05065	P05065	111	111	1.94576e-10	1,2,3	7	VDKGVVPLAGTNGETTTQGLDGLSER	VDKGVVPLAGTNGETTTQGLDGLSER
Dynamin-1	Dynamin-1	P21575	P21575	113	113	0.0939357	2	1	VTGTNKGISPVPINLR	VTGTNKGISPVPINLR
GLNA	GLNA	P09606	P09606	291	291	0.0596146	2	6	AYDPKGGLDNAR	AYDPKGGLDNAR
GPM6A	GPM6A	Q812E9	Q812E9	190	190	0.000113976	2	14	KICTVSENFLR	KICTVSENFLR
GPM6A	GPM6A	Q812E9	Q812E9	257	257	7.55818e-05	1	4	SKEEQELHDIHSTR	SKEEQELHDIHSTR
GPM6A	GPM6A	Q812E9	Q812E9	257	255	0.0115914	1	3	SKEEQELHDIHSTR	YEDIKSK
Myosin-Va	Myosin-Va	A0A0G2K4Y7	A0A0G2K4Y7	1232	1232	7.90506e-06	2,3	7	ALSEKSAPEVTAPGAPAYR	ALSEKSAPEVTAPGAPAYR
Myosin-Va	Myosin-Va	A0A0G2K4Y7	A0A0G2K4Y7	1277	1277	0.103189	2	2	SQLVSQKEAIQPK	SQLVSQKEAIQPK
PFKAL	PFKAL	P30835	P30835	727	727	0.0284106	1,3	4	KETDFEHR	KETDFEHR
RS27A	RS27A	P62982	P62982	48	48	0.0995155	2	2	LIFAGKQLEDGR	LIFAGKQLEDGR
Inter-molecular cross-links
Synaptobrevin-2	Synaptobrevin-1	P63045	Q63666	52	85	0.0172989	1	2	VNVDKVLER	ADALQAGASVFESSAAKLK
Synaptobrevin-2	Synaptogyrin-1	P63045	Q62876	52	136	0.182461	1	1	VNVDKVLER	PKDNPLNEGTDAAR
Synaptobrevin-2	Synaptogyrin-1	P63045	Q62876	59	136	0.0237648	3	1	DQKLSELDDR	PKDNPLNEGTDAAR
Synaptobrevin-2	Synaptophysin	P63045	P07825	52	17	0.130891	1,3,4	5	VNVDKVLER	VVKEPLGFVK
Synaptobrevin-2	Synaptophysin	P63045	P07825	52	83	1.37811e-05	1,2,3,4	19	VNVDKVLER	LHQVYFDAPSCVKGGTTK
Synaptobrevin-2	Synaptophysin	P63045	P07825	52	163	0.014532	2,4	4	VNVDKVLER	GLSDVKMATDPENIIK
Synaptobrevin-2	Synaptophysin	P63045	P07825	52	173	0.226379	1	1	VNVDKVLER	MATDPENIIKEMPMCR
Synaptobrevin-2	Synaptophysin	P63045	P07825	52	186	0.336245	2,3	5	VNVDKVLER	QTGNTCKELR
Synaptobrevin-2	Synaptophysin	P63045	P07825	59	17	0.0030388	3,4	4	DQKLSELDDR	VVKEPLGFVK
Synaptobrevin-2	Synaptophysin	P63045	P07825	59	83	4.30863e-12	1,2,3,4	19	DQKLSELDDR	LHQVYFDAPSCVKGGTTK
Synaptobrevin-2	Synaptophysin	P63045	P07825	59	163	0.125631	2	2	DQKLSELDDR	GLSDVKMATDPENIIK
Synaptobrevin-2	Synaptophysin	P63045	P07825	59	173	0.13903	1,2	2	DQKLSELDDR	MATDPENIIKEMPMCR
Synaptobrevin-2	Synaptophysin	P63045	P07825	59	186	0.0133495	1,2,3	10	DQKLSELDDR	QTGNTCKELR
Synaptobrevin-2	Synaptophysin	P63045	P07825	83	83	0.000147517	1,3,4	8	ADALQAGASQFETSAAKLK	LHQVYFDAPSCVKGGTTK
Synaptobrevin-2	Synaptophysin	P63045	P07825	83	163	0.000331086	1	1	ADALQAGASQFETSAAKLK	GLSDVKMATDPENIIK
Synaptobrevin-2	Synaptotagmin-1	P63045	P21707	52	107	0.00192318	1,3,4	9	VNVDKVLER	DVKDLGK
Synaptobrevin-2	SV2A	P63045	Q02563	52	16	0.00679237	1,4	6	VNVDKVLER	GAKDIAK
Synaptobrevin-2	SV2A	P63045	Q02563	52	20	0.0234873	1	2	VNVDKVLER	DIAKEVK
Synaptobrevin-2	SV2A	P63045	Q02563	52	32	0.0198469	1,4	8	VNVDKVLER	VVKGLDR
Synaptobrevin-2	SV2A	P63045	Q02563	52	109	7.09758e-05	1,2	23	VNVDKVLER	AESGGKGER
Synaptobrevin-2	SV2A	P63045	Q02563	52	143	0.000172395	1,2,3,4	23	VNVDKVLER	KDREELAQQYETILR
Synaptobrevin-2	SV2A	P63045	Q02563	52	375	0.00151669	1	1	VNVDKVLER	HDEAWMVLKQVHDTNMR
Synaptobrevin-2	SV2A	P63045	Q02563	52	385	5.91095e-05	1,2,3,4	32	VNVDKVLER	AKGHPER
Synaptobrevin-2	SV2A	P63045	Q02563	59	16	0.233635	1,4	3	DQKLSELDDR	GAKDIAK
Synaptobrevin-2	SV2A	P63045	Q02563	59	143	5.46209e-05	1,2,3	12	DQKLSELDDR	KDREELAQQYETILR
Synaptobrevin-2	SV2A	P63045	Q02563	59	385	2.07196e-07	1,2,3,4	18	DQKLSELDDR	AKGHPER
Synaptobrevin-2	SV2A	P63045	Q02563	59	485	0.00953458	2,3,4	6	DQKLSELDDR	TKVFPGER
Synaptobrevin-2	SV2A	P63045	Q02563	59	515	0.0152144	2	2	DQKLSELDDR	GGQYFNDKFIGLR
Synaptobrevin-2	SV2A	P63045	Q02563	83	16	0.392809	1	1	ADALQAGASQFETSAAKLK	GAKDIAK
Synaptobrevin-2	SV2A	P63045	Q02563	83	385	6.36233e-07	1,2,3,4	14	ADALQAGASQFETSAAKLK	AKGHPER
Synaptobrevin-2	SV2B	P63045	Q63564	52	328	0.00168126	1,2,3	6	VNVDKVLER	AKGTPEK
Synaptobrevin-2	Syntaxin-1B	P63045	P61265	52	116	0.000712178	1,3,4	10	VNVDKVLER	KTQHSTLSR
Synaptobrevin-2	Syntaxin-1B	P63045	P61265	59	116	0.00487077	3	1	DQKLSELDDR	KTQHSTLSR
Synaptobrevin-2	Scamp-1	P63045	P56603	52	97	0.00086587	2	6	VNVDKVLER	KAAELDR
Synaptobrevin-2	Scamp-1	P63045	P56603	59	97	0.000233639	2	5	DQKLSELDDR	KAAELDR
Synaptobrevin-2	Scamp-3	P63045	E9PTW1	52	105	0.00752897	2	1	VNVDKVLER	KQEELNR
Synaptobrevin-2	Scamp-3	P63045	E9PTW1	52	112	0.00735582	2	1	VNVDKVLER	KAAELDR
Synaptobrevin-2	Scamp-3	P63045	E9PTW1	59	112	0.000170308	2	4	DQKLSELDDR	KAAELDR
Synaptobrevin-2	V-ATPase-B2	P63045	P62815	52	460	0.0929008	3	1	VNVDKVLER	FEKNFITQGPYENR
Synaptobrevin-2	V-ATPase-E1	P63045	Q6PCU2	59	82	0.160564	1,4	6	DQKLSELDDR	LKVLR
Synaptobrevin-2	V-ATPase-E1	P63045	Q6PCU2	52	191	0.186853	3	1	VNVDKVLER	IKVSNTLESR
Synaptobrevin-2	V-ATPase-G2	P63045	Q8R2H0	52	21	0.00335631	2	2	VNVDKVLER	AAEKVADAR
Synaptobrevin-2	V-ATPase-a1	P63045	P25286	52	50	4.42859e-05	1,2,3,4	13	VNVDKVLER	KFVNEVR
Synaptobrevin-2	V-ATPase-a1	P63045	P25286	52	70	0.0769548	1,3,4	5	VNVDKVLER	FVEKEIR
Synaptobrevin-2	V-ATPase-a1	P63045	P25286	52	235	0.0723405	3,4	4	VNVDKVLER	KICEGFR
Synaptobrevin-2	V-ATPase-a1	P63045	P25286	52	255	1.13147e-05	1,2	38	VNVDKVLER	KEMASGVNTR
Synaptobrevin-2	V-ATPase-a1	P63045	P25286	52	288	8.06299e-05	2,3	14	VNVDKVLER	VLQAAAKNIR
Synaptobrevin-2	V-ATPase-a1	P63045	P25286	52	296	0.15279	2	2	VNVDKVLER	VWFIKVR
Synaptobrevin-2	V-ATPase-a1	P63045	P25286	59	50	8.66445e-05	1,3	3	DQKLSELDDR	KFVNEVR
Synaptobrevin-2	V-ATPase-a1	P63045	P25286	59	70	0.206659	1,3	3	DQKLSELDDR	FVEKEIR
Synaptobrevin-2	V-ATPase-a1	P63045	P25286	59	255	9.54675e-06	2	25	DQKLSELDDR	KEMASGVNTR
Synaptobrevin-2	V-ATPase-a1	P63045	P25286	59	288	2.04911e-05	2	15	DQKLSELDDR	VLQAAAKNIR
Synaptobrevin-2	V-ATPase-a1	P63045	P25286	83	50	0.00179483	3	1	ADALQAGASQFETSAAKLK	KFVNEVR
Synaptobrevin-2	V-ATPase-a1	P63045	P25286	83	235	0.0117323	3	1	ADALQAGASQFETSAAKLK	KICEGFR
Synaptobrevin-2	V-ATPase-a1	P63045	P25286	83	255	0.0115178	1,2	3	ADALQAGASQFETSAAKLK	KEMASGVNTR
Synaptobrevin-2	V-ATPase-d1	P63045	Q5M7T6	52	322	0.370176	3	1	VNVDKVLER	LKEQECR
Synaptobrevin-2	VGlu1	P63045	Q62634	52	25	0.374928	1,2	2	VNVDKVLER	LLEKR
Synaptobrevin-2	VGlu1	P63045	Q62634	83	272	0.0258252	3	1	ADALQAGASQFETSAAKLK	KYIEDAIGESAK
Synaptobrevin-2	VGlu2	P63045	Q9JI12	52	34	4.706e-05	4	4	VNVDKVLER	KQDNR
Synaptobrevin-2	VGlu2	P63045	Q9JI12	59	376	0.301366	3	1	DQKLSELDDR	SKQILSTTTVR
Synaptobrevin-2	CSP	P63045	P60905	52	46	0.0784504	1,3,4	6	VNVDKVLER	YHPDKNPDNPEAADK
Synaptobrevin-2	CSP	P63045	P60905	59	46	0.0157581	1,3,4	6	DQKLSELDDR	YHPDKNPDNPEAADK
Synaptobrevin-2	Rab3A	P63045	P63012	52	62	0.0113423	1,2,4	7	VNVDKVLER	VKTIYR
Synaptobrevin-2	Rab3A	P63045	P63012	52	173	0.086443	1,4	4	VNVDKVLER	DNINVKQTFER
Synaptobrevin-2	Rab3A	P63045	P63012	59	62	0.0294086	2,4	3	DQKLSELDDR	VKTIYR
Synaptobrevin-2	Synapsin-1	P63045	P09951	52	134	0.325509	1	2	VNVDKVLER	KIHGEIDIK
Synaptobrevin-2	Synapsin-1	P63045	P09951	52	173	0.208517	1	2	VNVDKVLER	NGVKVVR
Synaptobrevin-2	Synapsin-1	P63045	P09951	52	179	0.00277275	1,4	8	VNVDKVLER	SLKPDFVLIR
Synaptobrevin-2	Synapsin-1	P63045	P09951	52	574	0.386681	1,2	2	VNVDKVLER	QASISGPAPPKVSGASPGGQQR
Synaptobrevin-2	Synapsin-1	P63045	P09951	52	591	0.495657	1,2	4	VNVDKVLER	QGPPQKPPGPAGPIR
Synaptobrevin-2	Synapsin-1	P63045	P09951	59	179	0.0176426	1,4	3	DQKLSELDDR	SLKPDFVLIR
Synaptobrevin-2	Synapsin-1	P63045	P09951	59	574	0.122487	1,2	2	DQKLSELDDR	QASISGPAPPKVSGASPGGQQR
Synaptobrevin-2	Synapsin-1	P63045	P09951	59	591	0.310774	1	1	DQKLSELDDR	QGPPQKPPGPAGPIR
Synaptobrevin-2	AP2A1	P63045	D3ZUY8	52	117	0.0114415	2,3	6	VNVDKVLER	LINNAIKNDLASR
Synaptobrevin-2	AP2A1	P63045	D3ZUY8	52	962	0.00307172	1,2	3	VNVDKVLER	TSKEPVSR
Synaptobrevin-2	AP2A1	P63045	D3ZUY8	59	117	0.0831399	2,3	4	DQKLSELDDR	LINNAIKNDLASR
Synaptobrevin-2	AP2M1	P63045	P84092	52	59	0.167351	1	1	VNVDKVLER	TSFFHVKR
Synaptobrevin-2	AP2S1	P63045	P62744	52	45	0.120351	1,3	3	VNVDKVLER	DAKHTNFVEFR
Synaptobrevin-2	Arl8b	P63045	Q66HA6	52	103	0.00835877	2	4	VNVDKVLER	EKIEASR
Synaptobrevin-2	Arl8b	P63045	Q66HA6	59	103	0.00607427	2	4	DQKLSELDDR	EKIEASR
Synaptobrevin-2	Atp1a3	P63045	P06687	52	27	0.0829731	1	1	VNVDKVLER	KEVAMTEHK
Synaptobrevin-2	Cct7	P63045	D4AC23	52	199	0.270397	3	1	VNVDKVLER	KVQGGALEESR
Synaptobrevin-2	G3P	P63045	P04797	52	2	0.259925	3	1	VNVDKVLER	VKVGVNGFGR
Synaptobrevin-2	G3P	P63045	P04797	52	70	0.403734	3	1	VNVDKVLER	LVINGKPITIFQER
Synaptobrevin-2	G3P	P63045	P04797	52	213	0.14798	1	1	VNVDKVLER	GAAQNIIPASTGAAKAVGK
Synaptobrevin-2	G3P	P63045	P04797	52	261	0.000318513	1,3,4	9	VNVDKVLER	VVKQAAEGPLK
Synaptobrevin-2	PFKAP	P63045	P47860	52	737	0.0929421	3	1	VNVDKVLER	KATDFEHR
Synaptobrevin-2	RAC1	P63045	Q6RUV5	52	166	0.0966713	3	1	VNVDKVLER	GLKTVFDEAIR
Synaptobrevin-2	RAC1	P63045	Q6RUV5	59	166	0.0101336	3	1	DQKLSELDDR	GLKTVFDEAIR
Synaptobrevin-2	RS27A	P63045	P62982	52	48	0.0174696	2	2	VNVDKVLER	LIFAGKQLEDGR
Synaptobrevin-2	RS27A	P63045	P62982	59	48	0.011972	2	1	DQKLSELDDR	LIFAGKQLEDGR
Synaptobrevin-2	TPRGL	P63045	A8WCF8	52	55	0.362525	3	1	VNVDKVLER	VKEYFVFR
Syntaxin-1A	Synaptotagmin-17	P32851	A0A0G2K9H6	46	244	0.0676406	1	1	GFIDKIAENVEEVKR	QTGVKR
Syntaxin-1A	Syntaxin-1B	P32851	P61265	46	87	0.010397	1,2,3	11	GFIDKIAENVEEVK	TANKVR
Syntaxin-1A	Syntaxin-1B	P32851	P61265	12	116	3.43325e-06	2	15	TAKDSDDDDDVTVTVDR	KTQHSTLSR
Synaptotagmin-1	Synaptotagmin-2	P21707	P29101	189	193	1.02944e-05	1,3,4	11	VFLLPDKK	KYETK
Synaptogyrin-1	SV2A	Q62876	Q02563	136	485	0.506112	2	1	PKDNPLNEGTDAAR	TKVFPGER
Synaptophysin	SV2A	P07825	Q02563	17	385	0.00098584	3,4	3	VVKEPLGFVK	AKGHPER
Synaptophysin	SV2A	P07825	Q02563	17	485	0.109215	3	1	VVKEPLGFVK	TKVFPGER
Synaptophysin	SV2A	P07825	Q02563	83	143	1.61169e-08	3	1	LHQVYFDAPSCVKGGTTK	KDREELAQQYETILR
Synaptophysin	SV2A	P07825	Q02563	83	385	0.00019106	1,3,4	9	LHQVYFDAPSCVKGGTTK	AKGHPER
Synaptophysin	SV2A	P07825	Q02563	83	485	6.29497e-10	2,3,4	14	LHQVYFDAPSCVKGGTTK	TKVFPGER
Synaptophysin	SV2A	P07825	Q02563	83	515	9.25951e-10	2,3	3	LHQVYFDAPSCVKGGTTK	GGQYFNDKFIGLR
Synaptophysin	SV2A	P07825	Q02563	163	385	0.478923	1	1	GLSDVKMATDPENIIK	AKGHPER
Synaptophysin	SV2A	P07825	Q02563	173	485	0.09275	2	1	MATDPENIIKEMPMCR	TKVFPGER
Synaptophysin	SV2A	P07825	Q02563	186	485	0.0217583	2,3	6	QTGNTCKELR	TKVFPGER
Synaptophysin	SV2B	P07825	Q63564	83	333	3.13615e-07	3,4	4	LHQVYFDAPSCVKGGTTK	GTPEKVFTVSHIK
Synaptophysin	SV2B	P07825	Q63564	83	341	0.0537848	1,3,4	5	LHQVYFDAPSCVKGGTTK	VFTVSHIKTPK
Synaptophysin	Synaptogyrin-1	P07825	Q62876	83	136	2.69287e-06	3,4	6	LHQVYFDAPSCVKGGTTK	PKDNPLNEGTDAAR
Synaptophysin	Synaptogyrin-1	P07825	Q62876	186	136	0.12337	1,2	4	QTGNTCKELR	PKDNPLNEGTDAAR
Synaptophysin	Synaptoporin	P07825	P22831	83	64	6.50562e-09	1,2,3,4	16	LHQVYFDAPSCVKGGTTK	LHQVTFEVPTCEGKER
Synaptophysin	Synaptoporin	P07825	P22831	83	143	0.0567717	3	1	LHQVYFDAPSCVKGGTTK	GLSDVKVATDPK
VGlu1	SV2A	Q62634	Q02563	272	385	0.0164226	3	1	KYIEDAIGESAK	AKGHPER
Synapsin-1	SV2A	P09951	Q02563	134	385	0.544054	1	1	KIHGEIDIK	AKGHPER
Synapsin-1	SV2A	P09951	Q02563	179	385	0.0192777	4	2	SLKPDFVLIR	AKGHPER
Synapsin-1	SV2A	P09951	Q02563	311	385	0.305946	1	1	TYATAEPFIDAKYDVR	AKGHPER
Synapsin-1	SV2A	P09951	Q02563	591	515	0.683058	1	1	QGPPQKPPGPAGPIR	GGQYFNDKFIGLR
Synapsin-1	Synaptophysin	P09951	P07825	574	163	0.0027534	1	2	QASISGPAPPKVSGASPGGQQR	GLSDVKMATDPENIIK
Synapsin-1	Synaptophysin	P09951	P07825	591	83	0.0156927	1,4	3	QGPPQKPPGPAGPIR	LHQVYFDAPSCVKGGTTK
Synapsin-1	Synaptophysin	P09951	P07825	591	163	0.0427285	1	1	QGPPQKPPGPAGPIR	GLSDVKMATDPENIIK
Synaptophysin	CSP	P07825	P60905	83	46	5.96423e-08	3,4	3	LHQVYFDAPSCVKGGTTK	YHPDKNPDNPEAADK
Scamp-1	V-ATPase-a1	P56603	P25286	97	255	0.00146442	2	1	KAAELDR	KEMASGVNTR
Synapsin-1	V-ATPase-a1	P09951	P25286	574	255	0.20788	1	2	QASISGPAPPKVSGASPGGQQR	KEMASGVNTR
Synaptophysin	V-ATPase-a1	P07825	P25286	83	50	5.3125e-05	1,3,4	8	LHQVYFDAPSCVKGGTTK	KFVNEVR
Synaptophysin	V-ATPase-a1	P07825	P25286	163	50	0.0814408	1	3	GLSDVKMATDPENIIK	KFVNEVR
Synaptophysin	V-ATPase-a1	P07825	P25286	163	70	0.164323	1	2	GLSDVKMATDPENIIK	FVEKEIR
Synaptophysin	V-ATPase-a1	P07825	P25286	186	50	1.21277e-06	1,3,4	9	QTGNTCKELR	KFVNEVR
Synaptophysin	V-ATPase-a1	P07825	P25286	186	255	0.211944	1,2	3	QTGNTCKELR	KEMASGVNTR
V-ATPase-A	V-ATPase-D	D4A133	Q6P503	393	24	0.129282	3	1	VKCLGNPER	LKGAQTGR
V-ATPase-A	V-ATPase-D	D4A133	Q6P503	467	24	0.365546	3	1	ALDEYYDKHFTEFVPLR	LKGAQTGR
V-ATPase-A	V-ATPase-E1	D4A133	Q6PCU2	165	69	0.022692	1	1	HKIMLPPR	KIQMSNLMNQAR
V-ATPase-A	V-ATPase-E1	D4A133	Q6PCU2	393	82	0.0271977	2	2	VKCLGNPER	LKVLR
V-ATPase-A	V-ATPase-E1	D4A133	Q6PCU2	467	62	0.006166	3	1	ALDEYYDKHFTEFVPLR	EKQIEQQK
V-ATPase-B2	V-ATPase-D	P62815	Q6P503	137	24	0.103967	1,3	3	VFNGSGKPIDR	LKGAQTGR
V-ATPase-B2	V-ATPase-E1	P62815	Q6PCU2	48	191	5.66914e-31	1,2,3,4	29	LTYKTVSGVNGPLVILDHVK	IKVSNTLESR
V-ATPase-B2	V-ATPase-E1	P62815	Q6PCU2	81	191	1.02266e-13	1,2,3,4	23	YAEIVHLTLPDGTKR	IKVSNTLESR
V-ATPase-B2	V-ATPase-E1	P62815	Q6PCU2	109	191	0.00021406	3,4	4	KTSCEFTGDILR	IKVSNTLESR
V-ATPase-B2	V-ATPase-E1	P62815	Q6PCU2	188	62	0.00444465	3	1	GQKIPIFSAAGLPHNEIAAQICR	EKQIEQQK
V-ATPase-D	V-ATPase-F	Q6P503	P50408	49	110	0.0248222	2	9	QILKK	AKGMFTAEDLR
V-ATPase-G2	V-ATPase-E1	Q8R2H0	Q6PCU2	37	52	1.44949e-06	1,3	10	QAKEEAQMEVEQYR	LKIMEYYEK
V-ATPase-G2	V-ATPase-E1	Q8R2H0	Q6PCU2	58	62	0.0390076	1,4	3	EQEFQSKQQAAMGSQGNLSAEVEQATR	EKQIEQQK
V-ATPase-G1	V-ATPase-a1	B2GUV5	P25286	21	50	0.480252	3	1	AAEKVSEAR	KFVNEVR
V-ATPase-G2	V-ATPase-a1	Q8R2H0	P25286	21	70	0.22069	3	1	AAEKVADAR	FVEKEIR
V-ATPase-a1	V-ATPase-d1	P25286	Q5M7T6	50	265	0.0103428	3	1	KFVNEVR	ADDYEQVKNVADYYPEYK
V-ATPase-a1	V-ATPase-d1	P25286	Q5M7T6	50	288	0.0254416	3	1	KFVNEVR	LLFEGAGSNPGDKTLEDR
V-ATPase-a1	V-ATPase-d1	P25286	Q5M7T6	70	77	0.0390811	1	1	FVEKEIR	EKMVVEFR
V-ATPase-a1	V-ATPase-d1	P25286	Q5M7T6	235	265	0.0246159	3	1	KICEGFR	ADDYEQVKNVADYYPEYK
V-ATPase-a1	V-ATPase-d1	P25286	Q5M7T6	235	288	0.0214487	3	1	KICEGFR	LLFEGAGSNPGDKTLEDR
V-ATPase-a1	RENR / PRR	P25286	Q6AXS4	70	346	0.20731	2	4	FVEKEIR	MTNQKIR
V-ATPase-d1	RENR / PRR	Q5M7T6	Q6AXS4	239	346	0.0136058	2	8	AKLFPHCGR	MTNQKIR
Synaptophysin	LSAMP	P07825	Q62813	83	198	0.0241831	3	1	LHQVYFDAPSCVKGGTTK	YECKAANEVSSADVK
Synaptophysin	TM163	P07825	A9CMA6	83	76	0.00538328	3	1	LHQVYFDAPSCVKGGTTK	LKPHEAQNYR
Rab3A	Rab14	P63012	P61107	72	193	1.70469e-08	1,3,4	11	IKLQIWDTAGQER	IYQNIQDGSLDLNAAESGVQHKPSAPQGGR
Rab3A	Rab39a	P63012	D3ZZP2	62	63	0.0214693	4	2	VKTIYR	IKLQLWDTAGQER
AP2A2	AP2B1	Q66HM2	P62944	570	420	0.00808	2	4	SDSQLKNADVELQQR	KYPNK
AP2M1	AP2A1	P84092	D3ZUY8	59	26	0.00293546	1,2	10	TSFFHVKR	SKEAEIK
AP2S1	AP2B1	P62744	P62944	45	12	1.23616e-05	2	3	DAKHTNFVEFR	KGEIFELK
ARP2	Actr3b	Q5M7U6	F1LY09	46	245	0.000925047	2	2	STTKVGNIEIK	LKLSQELSGGR
Arpc4	ARP5L	B2RZ72	A1L108	44	69	0.00801415	2	10	SSKELLLQPVTISR	NSPINTKNQAVK
Myosin-Va	Hacd3	A0A0G2K4Y7	D4ABI7	1189	130	5.28517e-06	1,2,3,4	22	AKEEER	LNKLR
Psmc6	Psmc3	G3V6W6	Q6P6U2	86	128	0.313229	3	1	FIVKATNGPR	CAVIKTSTR
VAPB	VAPA	Q9Z269	Q9Z270	118	52	0.128337	1	3	EAKPEDLMDSKLR	VKTTAPR
Intra-molecular cross-links
Synaptobrevin-2	Synaptobrevin-2	P63045	P63045	59	52	5.66177e-11	1,2,3,4	496	DQKLSELDDR	VNVDKVLER
Synaptobrevin-2	Synaptobrevin-2	P63045	P63045	83	52	4.41543e-13	1,2,3,4	48	ADALQAGASQFETSAAKLK	VNVDKVLER
Synaptobrevin-2	Synaptobrevin-2	P63045	P63045	83	59	5.52809e-24	1,2,3,4	49	ADALQAGASQFETSAAKLK	DQKLSELDDR
Syntaxin-1A	Syntaxin-1A	P32851	P32851	126	55	3.40245e-07	2	15	KFVEVMSEYNATQSDYR	IAENVEEVKR
Syntaxin-1B	Syntaxin-1B	P61265	P61265	12	116	6.26348e-11	1,2,3	27	SAKDSDDEEEVVHVDR	KTQHSTLSR
Syntaxin-1B	Syntaxin-1B	P61265	P61265	93	116	3.84121e-05	1,2,3,4	15	LKAIEQSIEQEEGLNR	KTQHSTLSR
Syntaxin-1B	Syntaxin-1B	P61265	P61265	116	87	0.000167127	1,3	8	KTQHSTLSR	TANKVR
Syntaxin-1B	Syntaxin-1B	P61265	P61265	125	116	0.000152645	1	3	KFVEVMTEYNATQSK	KTQHSTLSR
Syntaxin-1B	Syntaxin-1B	P61265	P61265	139	55	6.22389e-07	2	6	FVEVMTEYNATQSKYR	KQHSAILAAPNPDEK
Syntaxin-1B	Syntaxin-1B	P61265	P61265	255	251	1.7844e-08	1,2,3,4	24	AVKYQSK	AVSDTKK
Syntaxin-6	Syntaxin-6	Q63635	Q63635	77	89	2.61825e-06	2	2	KFNLDATELSIR	KAFITSTR
Syntaxin-binding-protein-1	Syntaxin-binding-protein-1	P61765	P61765	321	308	4.7975e-07	2	12	MNTGEKTTMR	SLKDFSSSK
SNAP-25	SNAP-25	P60881	P60881	69	76	0.00723984	1,2	2	IEEGMDQINKDMK	EAEKNLTDLGK
SNAP-25	SNAP-25	P60881	P60881	103	72	0.00665897	1,2	6	KAWGNNQDGVVASQPAR	DMKEAEK
SNAP-25	SNAP-25	P60881	P60881	103	96	2.61823e-05	1,2,3,4	17	KAWGNNQDGVVASQPAR	LKSSDAYK
Synaptotagmin-1	Synaptotagmin-1	P21707	P21707	98	107	7.83764e-05	1,4	11	GGKNAINMK	DVKDLGK
Synaptotagmin-1	Synaptotagmin-1	P21707	P21707	114	107	5.50766e-05	1,2,4	28	TMKDQALK	DVKDLGK
Synaptotagmin-1	Synaptotagmin-1	P21707	P21707	133	141	0.00162883	1,2,3,4	32	DQALKDDDAETGLTDGEEKEEPK	EEEKLGK
Synaptotagmin-1	Synaptotagmin-1	P21707	P21707	189	192	2.18755e-08	1,3,4	38	VFLLPDKK	KFETK
Synaptotagmin-1	Synaptotagmin-1	P21707	P21707	189	196	0.00541782	1,3,4	18	VFLLPDKK	FETKVHR
Synaptotagmin-1	Synaptotagmin-1	P21707	P21707	190	192	0.00231934	1,4	3	VFLLPDKKK	KFETK
Synaptotagmin-1	Synaptotagmin-1	P21707	P21707	190	196	0.041889	1	1	VFLLPDKKK	FETKVHR
Synaptotagmin-1	Synaptotagmin-1	P21707	P21707	200	192	0.000186949	1,3,4	10	KTLNPVFNEQFTFK	KFETK
Synaptotagmin-1	Synaptotagmin-1	P21707	P21707	200	196	2.86037e-10	1,2,3,4	38	KTLNPVFNEQFTFK	FETKVHR
Synaptotagmin-1	Synaptotagmin-1	P21707	P21707	236	107	0.00926971	3,4	5	FSKHDIIGEFK	DVKDLGK
Synaptotagmin-1	Synaptotagmin-1	P21707	P21707	236	189	2.76424e-09	1,3,4	24	FSKHDIIGEFK	VFLLPDKK
Synaptotagmin-1	Synaptotagmin-1	P21707	P21707	236	192	2.75407e-08	1,3,4	39	FSKHDIIGEFK	KFETK
Synaptotagmin-1	Synaptotagmin-1	P21707	P21707	244	192	4.43941e-12	1,4	7	HDIIGEFKVPMNTVDFGHVTEEWR	KFETK
Synaptotagmin-1	Synaptotagmin-1	P21707	P21707	267	107	0.000503356	1,4	5	DLQSAEKEEQEK	DVKDLGK
Synaptotagmin-1	Synaptotagmin-1	P21707	P21707	267	137	0.00944341	1,4	9	DLQSAEKEEQEK	EEPKEEEK
Synaptotagmin-1	Synaptotagmin-1	P21707	P21707	267	189	1.77306e-05	1,2,3,4	19	DLQSAEKEEQEK	VFLLPDKK
Synaptotagmin-1	Synaptotagmin-1	P21707	P21707	267	192	0.000149843	1,2,3,4	28	DLQSAEKEEQEK	KFETK
Synaptotagmin-1	Synaptotagmin-1	P21707	P21707	267	236	1.92092e-05	1,2,3,4	25	DLQSAEKEEQEK	FSKHDIIGEFK
Synaptotagmin-1	Synaptotagmin-1	P21707	P21707	267	297	0.000973256	1,3	3	DLQSAEKEEQEK	LTVVILEAKNLK
Synaptotagmin-1	Synaptotagmin-1	P21707	P21707	297	192	0.0434015	1	1	LTVVILEAKNLK	KFETK
Synaptotagmin-1	Synaptotagmin-1	P21707	P21707	313	369	5.96497e-06	1	4	MDVGGLSDPYVKIHLMQNGK	IGKNDAIGK
Synaptotagmin-1	Synaptotagmin-1	P21707	P21707	375	107	0.00283801	1,3,4	12	NDAIGKVFVGYNSTGAELR	DVKDLGK
Synaptotagmin-1	Synaptotagmin-1	P21707	P21707	375	192	0.000448484	1	1	NDAIGKVFVGYNSTGAELR	KFETK
Synaptotagmin-2	Synaptotagmin-2	P29101	P29101	268	193	0.00162945	1,4	6	DLQGGEKEEPEK	KYETK
SV2A	SV2A	Q02563	Q02563	32	16	0.00541082	1	3	VVKGLDR	GAKDIAK
SV2A	SV2A	Q02563	Q02563	109	385	0.00013026	1	10	AESGGKGER	AKGHPER
SV2A	SV2A	Q02563	Q02563	143	16	0.0210584	1	1	KDREELAQQYETILR	GAKDIAK
SV2A	SV2A	Q02563	Q02563	143	109	0.000452446	1,2,4	34	KDREELAQQYETILR	AESGGKGER
SV2A	SV2A	Q02563	Q02563	143	385	0.000959604	1,3,4	14	KDREELAQQYETILR	AKGHPER
SV2A	SV2A	Q02563	Q02563	143	515	1.2932e-12	3	1	KDREELAQQYETILR	GGQYFNDKFIGLR
SV2A	SV2A	Q02563	Q02563	375	385	7.70883e-09	1,4	14	HDEAWMVLKQVHDTNMR	AKGHPER
SV2A	SV2A	Q02563	Q02563	385	16	6.47536e-06	1,4	11	AKGHPER	GAKDIAK
SV2A	SV2A	Q02563	Q02563	398	485	4.14617e-05	3	1	VFSVTHIKTIHQEDELIEIQSDTGTWYQR	TKVFPGER
SV2A	SV2A	Q02563	Q02563	485	385	5.51077e-06	1,3,4	11	TKVFPGER	AKGHPER
SV2A	SV2A	Q02563	Q02563	515	485	3.00531e-08	1,2,3,4	33	GGQYFNDKFIGLR	TKVFPGER
SV2B	SV2B	Q63564	Q63564	341	328	0.000221854	1,3,4	21	VFTVSHIKTPK	AKGTPEK
Synaptophysin	Synaptophysin	P07825	P07825	83	17	3.1685e-23	1,3,4	22	LHQVYFDAPSCVKGGTTK	VVKEPLGFVK
Synaptophysin	Synaptophysin	P07825	P07825	83	163	2.05054e-20	1,2,3,4	12	LHQVYFDAPSCVKGGTTK	GLSDVKMATDPENIIK
Synaptophysin	Synaptophysin	P07825	P07825	83	173	0.000200267	1,2	5	LHQVYFDAPSCVKGGTTK	MATDPENIIKEMPMCR
Synaptophysin	Synaptophysin	P07825	P07825	83	186	5.54427e-09	1,2,3,4	38	LHQVYFDAPSCVKGGTTK	QTGNTCKELR
Synaptophysin	Synaptophysin	P07825	P07825	163	17	1.20824e-09	1,4	4	GLSDVKMATDPENIIK	VVKEPLGFVK
Synaptophysin	Synaptophysin	P07825	P07825	163	186	2.62531e-05	1,2,3,4	34	GLSDVKMATDPENIIK	QTGNTCKELR
Synaptophysin	Synaptophysin	P07825	P07825	173	186	0.00229673	1,2,4	32	MATDPENIIKEMPMCR	QTGNTCKELR
Synaptophysin	Synaptophysin	P07825	P07825	186	17	0.00191242	1,3,4	13	QTGNTCKELR	VVKEPLGFVK
VGlu2	VGlu2	Q9JI12	Q9JI12	13	34	7.83652e-07	1,4	7	ILAPGKEGIK	KQDNR
VGlu2	VGlu2	Q9JI12	Q9JI12	17	34	1.31825e-06	1,4	3	EGIKNFAGK	KQDNR
VGlu2	VGlu2	Q9JI12	Q9JI12	22	34	8.96444e-09	1,2,3,4	20	NFAGKSLGQIYR	KQDNR
Scamp-1	Scamp-1	P56603	P56603	89	97	1.59028e-06	1,2,3,4	22	EHALAQAELLKR	KAAELDR
Scamp-3	Scamp-3	E9PTW1	E9PTW1	104	112	0.00234852	1,4	3	NYGSYSTQATAAAATAELLKK	KAEELDR
Scamp-3	Scamp-3	E9PTW1	E9PTW1	105	112	1.16718e-14	1,2,3,4	84	KQEELNR	KAAELDR
Scamp-3	Scamp-3	E9PTW1	E9PTW1	105	77	5.54449e-06	1,4	9	KQEELNR	KLSPAEPK
Synapsin-1	Synapsin-1	P09951	P09951	128	173	1.96649e-10	1,4	9	VLLVIDEPHTDWAKYFK	NGVKVVR
Synapsin-1	Synapsin-1	P09951	P09951	134	131	8.56908e-05	1,2,3,4	43	KIHGEIDIK	YFKGK
Synapsin-1	Synapsin-1	P09951	P09951	134	173	2.68773e-05	1,3,4	20	KIHGEIDIK	NGVKVVR
Synapsin-1	Synapsin-1	P09951	P09951	179	131	0.000514238	1,4	13	SLKPDFVLIR	YFKGK
Synapsin-1	Synapsin-1	P09951	P09951	179	134	4.90603e-09	1,4	10	SLKPDFVLIR	KIHGEIDIK
Synapsin-1	Synapsin-1	P09951	P09951	179	173	3.35989e-06	1,2,3,4	36	SLKPDFVLIR	NGVKVVR
Synapsin-1	Synapsin-1	P09951	P09951	179	318	0.000610776	1,4	5	SLKPDFVLIR	VQKIGQNYK
Synapsin-1	Synapsin-1	P09951	P09951	238	173	6.88259e-07	1	2	KLGTEEFPLIDQTFYPNHK	NGVKVVR
Synapsin-1	Synapsin-1	P09951	P09951	238	318	1.14409e-05	1	2	KLGTEEFPLIDQTFYPNHK	VQKIGQNYK
Synapsin-1	Synapsin-1	P09951	P09951	281	318	4.15156e-05	1	2	VKVDNQHDFQDIASVVALTK	VQKIGQNYK
Synapsin-1	Synapsin-1	P09951	P09951	311	279	0.00179241	1	1	TYATAEPFIDAKYDVR	MGHAHSGMGKVK
Synapsin-1	Synapsin-1	P09951	P09951	311	318	7.9866e-05	1,4	21	TYATAEPFIDAKYDVR	VQKIGQNYK
Synapsin-1	Synapsin-1	P09951	P09951	311	324	0.0399798	1	1	TYATAEPFIDAKYDVR	IGQNYKAYMR
Synapsin-1	Synapsin-1	P09951	P09951	318	134	0.000118899	1	4	VQKIGQNYK	KIHGEIDIK
Synapsin-1	Synapsin-1	P09951	P09951	318	173	0.000764801	1,4	7	VQKIGQNYK	NGVKVVR
Synapsin-1	Synapsin-1	P09951	P09951	336	131	0.260194	1	2	TSVSGNWKTNTGSAMLEQIAMSDR	YFKGK
Synapsin-1	Synapsin-1	P09951	P09951	336	173	0.11846	1	2	TSVSGNWKTNTGSAMLEQIAMSDR	NGVKVVR
Synapsin-1	Synapsin-1	P09951	P09951	574	131	0.0401903	1	1	QASISGPAPPKVSGASPGGQQR	YFKGK
Synapsin-1	Synapsin-1	P09951	P09951	574	173	0.00383834	1,2	3	QASISGPAPPKVSGASPGGQQR	NGVKVVR
Synapsin-1	Synapsin-1	P09951	P09951	574	179	0.0043375	1,2	4	QASISGPAPPKVSGASPGGQQR	SLKPDFVLIR
Synapsin-1	Synapsin-1	P09951	P09951	574	591	8.19066e-07	1,2,4	74	QASISGPAPPKVSGASPGGQQR	QGPPQKPPGPAGPIR
Synapsin-1	Synapsin-1	P09951	P09951	632	574	0.000127515	1,4	2	PTKPQLAQKPSQDVPPPIIAAAGGPPHPQLNK	QASISGPAPPKVSGASPGGQQR
CSP	CSP	P60905	P60905	41	58	8.95781e-05	3	1	LALKYHPDKNPDNPEAADK	FKEINNAHAILTDATK
CSP	CSP	P60905	P60905	46	32	0.00598147	1,3,4	24	YHPDKNPDNPEAADK	NATSDDIKK
CSP	CSP	P60905	P60905	56	41	1.39036e-09	1,3,4	30	NPDNPEAADKFK	LALKYHPDK
CSP	CSP	P60905	P60905	58	32	0.0717735	1,3	3	FKEINNAHAILTDATK	NATSDDIKK
CSP	CSP	P60905	P60905	58	46	2.41024e-25	1,3,4	9	FKEINNAHAILTDATK	YHPDKNPDNPEAADK
Rab1A	Rab1A	Q6NYB7	Q6NYB7	125	132	4.88338e-05	1,2,4	13	LLVGNKCDLTTK	KVVDYTTAK
Rab1B	Rab1B	P10536	P10536	122	129	1.74527e-05	1,3,4	16	LLVGNKSDLTTK	KVVDYTTAK
Rab35	Rab35	Q5U316	Q5U316	121	128	1.90486e-06	1,2,3	11	ILVGNKNDDPER	KVVETEDAYK
Rab3A	Rab3A	P63012	P63012	12	62	0.000217727	1,2,4	8	YGQKESSDQNFDYMFK	VKTIYR
Rab3A	Rab3A	P63012	P63012	72	62	0.00305773	1,2	2	IKLQIWDTAGQER	VKTIYR
Rab3A	Rab3A	P63012	P63012	72	173	7.34575e-05	4	2	IKLQIWDTAGQER	DNINVKQTFER
Rab3A	Rab3A	P63012	P63012	173	62	0.000103136	1,2,4	18	DNINVKQTFER	VKTIYR
V-ATPase-A	V-ATPase-A	D4A133	D4A133	139	165	0.000282249	1,2,4	49	WEFIPSKNLR	HKIMLPPR
V-ATPase-A	V-ATPase-A	D4A133	D4A133	220	393	6.08814e-24	3,4	5	QVRPVTEKLPANHPLLTGQR	VKCLGNPER
V-ATPase-A	V-ATPase-A	D4A133	D4A133	220	467	1.20681e-28	3	1	QVRPVTEKLPANHPLLTGQR	ALDEYYDKHFTEFVPLR
V-ATPase-A	V-ATPase-A	D4A133	D4A133	467	393	2.29802e-17	2,3	7	ALDEYYDKHFTEFVPLR	VKCLGNPER
V-ATPase-A	V-ATPase-A	D4A133	D4A133	498	513	2.01416e-20	3	1	EILQEEEDLAEIVQLVGKASLAETDK	ITLEVAKLIK
V-ATPase-A	V-ATPase-A	D4A133	D4A133	498	516	1.77639e-28	3	1	EILQEEEDLAEIVQLVGKASLAETDK	LIKDDFLQQNGYTPYDR
V-ATPase-A	V-ATPase-A	D4A133	D4A133	596	587	1.12975e-07	1,2,3,4	25	DGEAKIK	FKDPVK
V-ATPase-B2	V-ATPase-B2	P62815	P62815	48	81	2.71224e-15	3,4	8	LTYKTVSGVNGPLVILDHVK	YAEIVHLTLPDGTKR
V-ATPase-B2	V-ATPase-B2	P62815	P62815	48	108	5.21645e-19	3	1	LTYKTVSGVNGPLVILDHVK	AVVQVFEGTSGIDAKK
V-ATPase-B2	V-ATPase-B2	P62815	P62815	48	109	2.08846e-52	2,3,4	21	LTYKTVSGVNGPLVILDHVK	KTSCEFTGDILR
V-ATPase-B2	V-ATPase-B2	P62815	P62815	81	109	2.83128e-25	1,2,3,4	21	YAEIVHLTLPDGTKR	KTSCEFTGDILR
V-ATPase-B2	V-ATPase-B2	P62815	P62815	81	137	5.86294e-10	1,2,3,4	33	YAEIVHLTLPDGTKR	VFNGSGKPIDR
V-ATPase-B2	V-ATPase-B2	P62815	P62815	109	137	0.120743	3	1	KTSCEFTGDILR	VFNGSGKPIDR
V-ATPase-C1	V-ATPase-C1	Q5FVI6	Q5FVI6	147	156	7.25074e-06	1,2,3,4	17	ASAYNNLKGNLQNLER	KNAGSLLTR
V-ATPase-C1	V-ATPase-C1	Q5FVI6	Q5FVI6	156	171	0.000114782	1,3,4	5	KNAGSLLTR	SLAEIVKK
V-ATPase-C1	V-ATPase-C1	Q5FVI6	Q5FVI6	156	232	3.24039e-05	3,4	3	KNAGSLLTR	KAVDDFR
V-ATPase-C1	V-ATPase-C1	Q5FVI6	Q5FVI6	156	245	4.14538e-07	1,2,3,4	11	KNAGSLLTR	ENKFIVR
V-ATPase-C1	V-ATPase-C1	Q5FVI6	Q5FVI6	156	274	0.00089202	3	1	KNAGSLLTR	KQFGPLVR
V-ATPase-C1	V-ATPase-C1	Q5FVI6	Q5FVI6	245	232	1.37467e-05	1,2,3,4	11	ENKFIVR	KAVDDFR
V-ATPase-C1	V-ATPase-C1	Q5FVI6	Q5FVI6	262	156	4.66823e-08	1,2	70	ADKEEMNR	KNAGSLLTR
V-ATPase-C1	V-ATPase-C1	Q5FVI6	Q5FVI6	262	171	1.12232e-07	2	68	ADKEEMNR	SLAEIVKK
V-ATPase-C1	V-ATPase-C1	Q5FVI6	Q5FVI6	262	245	0.000864651	1,4	3	ADKEEMNR	ENKFIVR
V-ATPase-D	V-ATPase-D	Q6P503	Q6P503	20	24	1.34408e-05	1,2,3,4	89	MAQTIMKAR	LKGAQTGR
V-ATPase-D	V-ATPase-D	Q6P503	Q6P503	36	24	4.28056e-05	1,3,4	9	KSDALTLR	LKGAQTGR
V-ATPase-E1	V-ATPase-E1	Q6PCU2	Q6PCU2	59	62	2.31313e-05	1,4	11	IMEYYEKK	EKQIEQQK
V-ATPase-E1	V-ATPase-E1	Q6PCU2	Q6PCU2	69	60	0.00323012	1	2	KIQMSNLMNQAR	KEKQIEQQK
V-ATPase-E1	V-ATPase-E1	Q6PCU2	Q6PCU2	69	62	4.42914e-06	1,2,4	20	KIQMSNLMNQAR	EKQIEQQK
V-ATPase-E1	V-ATPase-E1	Q6PCU2	Q6PCU2	99	107	5.29592e-11	1,3,4	34	ARDDLITDLLNEAKQR	VVKDTTR
V-ATPase-E1	V-ATPase-E1	Q6PCU2	Q6PCU2	138	107	0.0062652	3,4	4	KQDFPLVK	VVKDTTR
V-ATPase-E1	V-ATPase-E1	Q6PCU2	Q6PCU2	145	156	4.8481e-05	1	9	KQDFPLVKAAVQK	AIPMYKIATK
V-ATPase-F	V-ATPase-F	P50408	P50408	94	110	4.92388e-05	1,4	3	SIPAVLEIPSKEHPYDAAK	AKGMFTAEDLR
V-ATPase-F	V-ATPase-F	P50408	P50408	102	110	1.23133e-07	1,2,3,4	35	EHPYDAAKDSILR	AKGMFTAEDLR
V-ATPase-a1	V-ATPase-a1	P25286	P25286	70	50	6.30758e-05	1,3,4	9	FVEKEIR	KFVNEVR
V-ATPase-a1	V-ATPase-a1	P25286	P25286	74	70	2.07103e-17	1,2,3,4	194	KANIPIMDTGENPEVPFPR	FVEKEIR
V-ATPase-a1	V-ATPase-a1	P25286	P25286	74	109	8.7757e-21	1,3,4	8	KANIPIMDTGENPEVPFPR	IENELKEINTNQEALK
V-ATPase-a1	V-ATPase-a1	P25286	P25286	74	119	3.74543e-11	1,2,3	15	KANIPIMDTGENPEVPFPR	EINTNQEALKR
V-ATPase-a1	V-ATPase-a1	P25286	P25286	74	255	3.82519e-06	1,2	5	KANIPIMDTGENPEVPFPR	KEMASGVNTR
V-ATPase-a1	V-ATPase-a1	P25286	P25286	109	50	0.000675872	1,3,4	7	IENELKEINTNQEALK	KFVNEVR
V-ATPase-a1	V-ATPase-a1	P25286	P25286	109	70	1.35603e-16	1,2,3,4	81	IENELKEINTNQEALKR	FVEKEIR
V-ATPase-a1	V-ATPase-a1	P25286	P25286	109	255	0.00408785	1	1	IENELKEINTNQEALK	KEMASGVNTR
V-ATPase-a1	V-ATPase-a1	P25286	P25286	109	288	0.00232601	3,4	6	IENELKEINTNQEALK	VLQAAAKNIR
V-ATPase-a1	V-ATPase-a1	P25286	P25286	119	50	8.52499e-06	1,3,4	10	EINTNQEALKR	KFVNEVR
V-ATPase-a1	V-ATPase-a1	P25286	P25286	119	70	0.00054263	1,2,3,4	15	EINTNQEALKR	FVEKEIR
V-ATPase-a1	V-ATPase-a1	P25286	P25286	119	255	7.25835e-05	1,2,4	11	EINTNQEALKR	KEMASGVNTR
V-ATPase-a1	V-ATPase-a1	P25286	P25286	235	50	3.65059e-05	1,3,4	8	KICEGFR	KFVNEVR
V-ATPase-a1	V-ATPase-a1	P25286	P25286	255	50	4.70486e-07	1,4	5	KEMASGVNTR	KFVNEVR
V-ATPase-a1	V-ATPase-a1	P25286	P25286	255	70	3.45598e-06	1,2,3,4	16	KEMASGVNTR	FVEKEIR
V-ATPase-a1	V-ATPase-a1	P25286	P25286	255	235	1.97074e-06	1,3,4	11	KEMASGVNTR	KICEGFR
V-ATPase-a1	V-ATPase-a1	P25286	P25286	255	288	3.76447e-06	1,4	3	KEMASGVNTR	VLQAAAKNIR
V-ATPase-a1	V-ATPase-a1	P25286	P25286	288	50	0.00448376	1,3,4	8	VLQAAAKNIR	KFVNEVR
V-ATPase-a1	V-ATPase-a1	P25286	P25286	288	70	0.00389492	1,2,3,4	20	VLQAAAKNIR	FVEKEIR
V-ATPase-a1	V-ATPase-a1	P25286	P25286	288	296	0.000100507	1,2,3,4	35	VLQAAAKNIR	VWFIKVR
V-ATPase-a1	V-ATPase-a1	P25286	P25286	369	50	4.07048e-16	3	1	TNKFTHGFQNIVDAYGIGTYR	KFVNEVR
V-ATPase-d1	V-ATPase-d1	Q5M7T6	Q5M7T6	24	300	1.86117e-33	3,4	4	GLKAGVLSQADYLNLVQCETLEDLK	FFEHEVKLNK
V-ATPase-d1	V-ATPase-d1	Q5M7T6	Q5M7T6	187	239	8.61584e-06	2,3	8	NTLYKAYLESFYK	AKLFPHCGR
V-ATPase-d1	V-ATPase-d1	Q5M7T6	Q5M7T6	265	288	6.49535e-21	1,2,3,4	17	ADDYEQVKNVADYYPEYK	LLFEGAGSNPGDKTLEDR
V-ATPase-d1	V-ATPase-d1	Q5M7T6	Q5M7T6	288	300	3.49519e-21	1,2,3,4	67	LLFEGAGSNPGDKTLEDR	FFEHEVKLNK
AP2A1	AP2A1	D3ZUY8	D3ZUY8	35	31	6.40617e-05	1,2,3,4	61	INKELANIR	EAEIKR
AP2A1	AP2A1	D3ZUY8	D3ZUY8	35	48	2.84197e-05	1,3	4	INKELANIR	GDKALDGYSK
AP2A1	AP2A1	D3ZUY8	D3ZUY8	177	217	0.0217396	1	2	LYKASPDLVPMGEWTAR	KNPDDFK
AP2A1	AP2A1	D3ZUY8	D3ZUY8	299	296	8.43788e-05	1	7	KVQHSNAK	AQEPPKSK
AP2A1	AP2A1	D3ZUY8	D3ZUY8	856	962	0.127942	1	1	YGGTAQSLTLKLPVTINK	TSKEPVSR
AP2A2	AP2A2	Q66HM2	Q66HM2	858	924	0.0232086	1	1	AKHPMDTEITK	TSKDTVSQR
AP2B1	AP2B1	P62944	P62944	117	139	0.00311738	3,4	3	VDKITEYLCEPLR	KTAAVCVAK
AP2M1	AP2M1	P84092	P84092	59	256	1.40298e-07	2,3	21	TSFFHVKR	LSKFDSER
AP2M1	AP2M1	P84092	P84092	213	405	0.00230065	1	3	SYLSGMPECKFGMNDK	YLKVFEPK
AP2M1	AP2M1	P84092	P84092	219	227	0.00273741	1,4	3	FGMNDKIVIEK	QGKGTADETSK
AP2M1	AP2M1	P84092	P84092	219	256	1.64923e-05	1	3	FGMNDKIVIEK	LSKFDSER
AP2M1	AP2M1	P84092	P84092	219	312	0.0428888	1,2	2	FGMNDKIVIEK	SNFKPSLLAQK
AP2M1	AP2M1	P84092	P84092	227	256	0.000128183	1,2,3,4	14	QGKGTADETSK	LSKFDSER
AP2M1	AP2M1	P84092	P84092	235	224	6.94904e-06	1,3,4	8	GTADETSKSGK	IVIEKQGK
AP2M1	AP2M1	P84092	P84092	235	256	4.77649e-06	1,3,4	10	GTADETSKSGK	LSKFDSER
AP2M1	AP2M1	P84092	P84092	235	405	7.85175e-05	1,3	5	GTADETSKSGK	YLKVFEPK
AP2M1	AP2M1	P84092	P84092	238	227	2.26846e-05	1,3,4	11	SGKQSIAIDDCTFHQCVR	QGKGTADETSK
AP2M1	AP2M1	P84092	P84092	238	256	0.00084729	3,4	5	SGKQSIAIDDCTFHQCVR	LSKFDSER
AP2M1	AP2M1	P84092	P84092	238	281	3.72458e-30	3,4	4	SGKQSIAIDDCTFHQCVR	TTKDIILPFR
AP2M1	AP2M1	P84092	P84092	238	405	1.69248e-07	3,4	5	SGKQSIAIDDCTFHQCVR	YLKVFEPK
AP2M1	AP2M1	P84092	P84092	256	224	1.80491e-06	1,2,3,4	25	LSKFDSER	IVIEKQGK
AP2M1	AP2M1	P84092	P84092	281	59	1.9603e-07	2	19	TTKDIILPFR	TSFFHVKR
AP2M1	AP2M1	P84092	P84092	281	224	0.000220549	1,2,3	10	TTKDIILPFR	IVIEKQGK
AP2M1	AP2M1	P84092	P84092	281	227	0.00123272	1,3,4	6	TTKDIILPFR	QGKGTADETSK
AP2M1	AP2M1	P84092	P84092	281	256	0.00107851	1,2,3,4	15	TTKDIILPFR	LSKFDSER
AP2M1	AP2M1	P84092	P84092	281	405	0.00332028	3	1	TTKDIILPFR	YLKVFEPK
AP2M1	AP2M1	P84092	P84092	312	227	0.000469586	1	1	SNFKPSLLAQK	QGKGTADETSK
AP2M1	AP2M1	P84092	P84092	312	281	0.00100252	3,4	3	SNFKPSLLAQK	TTKDIILPFR
AP2M1	AP2M1	P84092	P84092	400	312	0.00668309	4	1	WARPPISMNFEVPFAPSGLKVR	SNFKPSLLAQK
AP2M1	AP2M1	P84092	P84092	405	256	2.30919e-07	1,2,3,4	19	YLKVFEPK	LSKFDSER
AP2M1	AP2M1	P84092	P84092	410	167	8.41819e-07	1,2,3,4	63	VFEPKLNYSDHDVIK	EGIKYR
AP2M1	AP2M1	P84092	P84092	410	256	0.00715254	3	1	VFEPKLNYSDHDVIK	LSKFDSER
AP2M1	AP2M1	P84092	P84092	420	405	4.03451e-05	1,3,4	10	LNYSDHDVIKWVR	YLKVFEPK
AP2S1	AP2S1	P62744	P62744	30	56	2.23002e-06	1	2	QKLIEEVHAVVTVR	NFKIIYR
AP2S1	AP2S1	P62744	P62744	45	56	6.24838e-05	1,2,3,4	16	DAKHTNFVEFR	NFKIIYR
Arpc4	Arpc4	B2RZ72	B2RZ72	77	58	0.000207999	2	12	VSIAVKQADEIEK	NEKEK
Atp1a3	Atp1a3	P06687	P06687	595	344	2.54162e-05	2,3	13	AAVPDAVGKCR	KNCLVK
Atp1b1	Atp1b1	P07340	P07340	14	7	3.11147e-07	1,3,4	6	KFIWNSEK	AKEEGSWK
Atp1b1	Atp1b1	P07340	P07340	14	22	4.61405e-06	3,4	5	KFIWNSEK	KEFLGR
Atp8a1	Atp8a1	F1LUT4	F1LUT4	319	393	5.00372e-28	3	1	DGEKIIYQAASPDEGALVR	LYCKGADTVIYER
Bcap31	Bcap31	Q6AY58	Q6AY58	191	184	0.00750792	3	1	LKDELASTK	ILKTDLK
Cct6a	Cct6a	Q3MHS9	Q3MHS9	265	273	9.53345e-13	3,4	5	KFIEDR	KIVELK
Cct7	Cct7	D4AC23	D4AC23	199	250	0.00531851	3	1	KVQGGALEESR	AEKDNAEIR
Cct7	Cct7	D4AC23	D4AC23	277	250	1.89881e-25	3	1	VHTVEDYQAIVDAEWNILYDKLEK	AEKDNAEIR
CD9	CD9	P40241	P40241	129	133	8.21271e-05	1,2,3	12	DTYQKLR	NKDEPQR
CN37	CN37	P13233	P13233	203	196	1.3641e-07	1,3,4	12	KAGQVFLEELGNHK	KSSETLR
Contactin-1	Contactin-1	Q63198	Q63198	758	787	0.000220509	1	3	KVTVTNPDTGR	VKAFNNK
Contactin-1	Contactin-1	Q63198	Q63198	785	758	1.66526e-08	1	7	YVHKDETMTPSTAFQVKVK	KVTVTNPDTGR
Cyfip2	Cyfip2	D3ZX82	D3ZX82	392	377	4.88965e-12	3	1	LEAKYAPLHLVPLIER	VYIKEGER
DYHC1	DYHC1	P38650	P38650	3469	3223	0.000214448	1,3,4	5	ADLAAVEAKVNR	IKSQELEVK
Dynamin-1	Dynamin-1	P21575	P21575	206	191	0.00190838	1	1	TIGVITKLDLMDEGTDAR	IAKEVDPQGQR
Dynamin-1	Dynamin-1	P21575	P21575	223	191	1.0691e-05	2	3	DVLENKLLPLR	IAKEVDPQGQR
Dynamin-1	Dynamin-1	P21575	P21575	257	246	1.04644e-07	1,2	6	KFFLSHPSYR	KDITAALAAER
Dynamin-1	Dynamin-1	P21575	P21575	414	421	0.00021245	1,3	3	TGLFTPDLAFEATVKK	LKEPSIK
Dynamin-1	Dynamin-1	P21575	P21575	562	598	2.28007e-06	1	7	KYMLSVDNLK	NVYKDYR
Endophilin-B2	Endophilin-B2	Q5PPJ9	Q5PPJ9	173	180	3.63456e-05	3,4	8	LDLDACKAR	AKAAEAK
G3P	G3P	P04797	P04797	59	3	0.043801	3	1	FNGTVKAENGK	VKVGVNGFGR
G3P	G3P	P04797	P04797	70	59	0.0105574	1,3,4	6	LVINGKPITIFQER	FNGTVKAENGK
G3P	G3P	P04797	P04797	213	249	0.0464153	1	1	GAAQNIIPASTGAAKAVGK	LEKPAK
G3P	G3P	P04797	P04797	257	249	3.35083e-06	1,2,3,4	28	YDDIKK	LEKPAK
G3P	G3P	P04797	P04797	261	257	6.14043e-07	1,2,3,4	52	VVKQAAEGPLK	YDDIKK
GLNA	GLNA	P09606	P09606	103	107	6.86325e-08	1,2,3,4	21	LVFCEVFKYNR	KPAETNLR
GLNA	GLNA	P09606	P09606	107	334	1.15509e-08	1,3,4	18	KPAETNLR	KGYFEDR
GLNA	GLNA	P09606	P09606	291	107	2.40679e-07	1,2,3,4	35	AYDPKGGLDNAR	KPAETNLR
GLNA	GLNA	P09606	P09606	291	333	0.00125536	1,2,3,4	32	AYDPKGGLDNAR	IVGQEKK
GLNA	GLNA	P09606	P09606	291	334	8.60981e-06	1,2,3,4	15	AYDPKGGLDNAR	KGYFEDR
GLNA	GLNA	P09606	P09606	372	107	2.73076e-08	1,2,3,4	45	TCLLNETGDEPFQYKN	KPAETNLR
GLNA	GLNA	P09606	P09606	372	118	3.31876e-05	2	20	TCLLNETGDEPFQYKN	HSCKR
GLNA	GLNA	P09606	P09606	372	291	0.000261402	1,2,3	11	TCLLNETGDEPFQYKN	AYDPKGGLDNAR
GLNA	GLNA	P09606	P09606	372	334	0.000317794	1,3,4	9	TCLLNETGDEPFQYKN	KGYFEDR
Glud1	Glud1	P10860	P10860	415	390	0.00178489	2	4	IIAEGANGPTTPEADKIFLER	QLTKSNAPR
GNAO	GNAO	P59215	P59215	24	17	7.72157e-05	1,2,3,4	15	NLKEDGISAAK	SKAIEK
GPM6A	GPM6A	Q812E9	Q812E9	257	250	1.55825e-09	1,2,3,4	53	SKEEQELHDIHSTR	MQKYEDIK
HSP7C	HSP7C	P63018	P63018	531	535	7.14687e-05	2,4	3	AEDEKQR	DKVSSK
ITPR1	ITPR1	P29994-5	P29994-5	77	70	0.0013362	1,3	3	AAKPGANSTTDAVLLNK	YSAQKQFWK
KCC2A	KCC2A	P11275	P11275	56	47	0.00163772	1,3,4	9	DHQKLER	IINTKK
KCC2A	KCC2A	P11275	P11275	68	56	0.00586955	1,3	5	LLKHPNIVR	DHQKLER
KCC2A	KCC2A	P11275	P11275	344	347	0.0030735	1,2,3,4	18	ESSESTNTTIEDEDTKVR	KQEIIK
KCRU	KCRU	P25809	P25809	332	403	0.000621943	1,3,4	7	AGVHVKLPLLSK	LEKGQDIR
KCRU	KCRU	P25809	P25809	332	276	0.068302	1	1	AGVHVKLPLLSK	VISMEKGGNMK
KPCB	KPCB	P68403-2	P68403-2	309	304	0.0100207	1,2	5	AKIGQGTK	QKFER
KPCB	KPCB	P68403-2	P68403-2	320	309	0.000986766	1	3	APEEKTANTISK	AKIGQGTK
MBP	MBP	P02688	P02688	166	159	0.00334706	1,3,4	14	GFKGAYDAQGTLSK	ASDYKSAHK
Myosin-Va	Myosin-Va	A0A0G2K4Y7	A0A0G2K4Y7	994	997	4.66643e-07	2,3,4	13	VLSLQEEIAKLR	KDLEQTR
Myosin-Va	Myosin-Va	A0A0G2K4Y7	A0A0G2K4Y7	1207	1216	0.254998	3	1	GAELEYESLKR	QELESENKK
Neurotrimin	Neurotrimin	G3V964	G3V964	210	242	2.43051e-05	1,3,4	8	GTGVPVGQKGTLQCEASAVPSAEFQWFK	GVKVENR
NSF	NSF	Q9QUL6	Q9QUL6	198	202	1.84153e-07	1,2,3,4	24	AENSSLNLIGKAK	TKENR
NSF	NSF	Q9QUL6	Q9QUL6	283	275	0.00331648	1,4	5	EPKVVNGPEILNK	QIGKMLNAR
NSF	NSF	Q9QUL6	Q9QUL6	293	304	5.08348e-07	1,3,4	5	VVNGPEILNKYVGESEANIR	KLFADAEEEQR
NSF	NSF	Q9QUL6	Q9QUL6	469	458	0.0131356	1	2	VEVDMEKAESLQVTR	HIKASTK
PFKAP	PFKAP	P47860	P47860	730	737	2.43344e-13	1,2,3,4	29	DLLFKPVAELR	KATDFEHR
Pfkm	Pfkm	Q52KS1	Q52KS1	372	365	0.000184326	1,2,4	5	FDEAIKLR	AMDEKR
PGRC1	PGRC1	P70580	P70580	105	102	0.00484105	2,3	3	KFYGPEGPYGVFAGR	VFDVTKGR
PTN9	PTN9	Q641Z2	Q641Z2	81	74	0.000498594	1,3,4	7	LKPHEEPLR	KEGIVK
RAC1	RAC1	Q6RUV5	Q6RUV5	116	96	0.0798248	3	1	HHCPNTPIILVGTKLDLR	AKWYPEVR
RALA	RALA	P63322	P63322	159	134	0.0192358	2,3,4	15	ADQWNVNYVETSAKTR	SDLEDKR
Rasal1	Rasal1	D3ZHY9	D3ZHY9	576	574	6.21767e-07	1,2,3,4	25	KEEPASLATR	EGFLLKR
Rasal1	Rasal1	D3ZHY9	D3ZHY9	604	576	7.93674e-06	2	7	DLSYSKTPEWQVHSSIPLSCIR	KEEPASLATR
REEP5	REEP5	B2RZ37	B2RZ37	157	164	0.0015335	3	1	HESQVDSVVKDVK	AKETADAISK
Reticulon-3	Reticulon-3	Q6RJR6	Q6RJR6	906	921	0.000150031	3	1	YKTQIDHYVGIAR	DQTKSIVEK
Reticulon-3	Reticulon-3	Q6RJR6	Q6RJR6	921	930	0.000926768	3	1	DQTKSIVEK	IQAKLPGIAK
RS27A	RS27A	P62982	P62982	33	48	0.000230249	2	2	IQDKEGIPPDQQR	LIFAGKQLEDGR
S6A17	S6A17	P31662	P31662	679	662	5.54189e-11	2	25	FILSKVPSEAPSPMPTHR	MMKDISNLEENDETR
Sbf1	Sbf1	M0RAP5	M0RAP5	1146	1203	3.59842e-07	2	1	AKSEPFR	SKAVLLR
Synaptojanin-1	Synaptojanin-1	Q62910	Q62910	659	710	0.00167442	2	3	DVAVDTVKTGMGGATGNK	KLSFPMGR
Synaptojanin-1	Synaptojanin-1	Q62910	Q62910	1137	1159	0.0057262	2	6	KEFGGVGAPPSPGVTR	EMEAPKSPGTAR
Synaptojanin-1	Synaptojanin-1	Q62910	Q62910	1137	1166	0.00492693	2	5	KEFGGVGAPPSPGVTR	KDNIGR
Synaptojanin-1	Synaptojanin-1	Q62910	Q62910	1159	1166	9.72793e-06	2	8	EMEAPKSPGTAR	KDNIGR
TCPD	TCPD	Q7TPB1	Q7TPB1	21	2	1.54297e-06	2	5	GKGAYQDR	PENVASR
TCPD	TCPD	Q7TPB1	Q7TPB1	21	29	2.85567e-06	1,2,4	21	GKGAYQDR	DKPAQIR
TCPD	TCPD	Q7TPB1	Q7TPB1	42	29	0.000124351	2,4	4	FSNISAAKAVADAIR	DKPAQIR
Tppp	Tppp	D3ZQL7	D3ZQL7	155	176	0.123293	1	5	APVISGVTKAVSSPTVSR	FTGSHKER
Trappc10	Trappc10	F1MAQ4	F1MAQ4	157	149	1.88289e-06	2	5	NDFCNKQSDR	TSIVDKIR
VAPA	VAPA	Q9Z270	Q9Z270	125	52	0.0687065	1	5	EAKPDELMDSKLR	VKTTAPR
AAK1	AAK1	P0C1X8	P0C1X8	178	169	1.74868e-16	1,3	4	DLKVENILLHDR	LHQCKTPIIHR
ACLY	ACLY	P16638	P16638	779	731	0.000723729	2	4	NQALKEAGVFVPR	GIKEGR
ACLY	ACLY	P16638	P16638	1076	1079	0.00556095	1,2,4	5	SMGFIGHYLDQKR	LKQGLYR
Actin	Actin	P63259	P63259	291	328	0.0115114	1	1	KDLYANTVLSGGTTMYPGIADR	IKIIAPPER
Actin	Actin	P63259	P63259	315	328	0.0029655	1	2	MQKEITALAPSTMK	IKIIAPPER
Aldoa	Aldoa	P05065	P05065	28	101	0.00271093	3,4	3	IVAPGKGILAADESTGSIAK	SKGGVVGIK
Aldoa	Aldoa	P05065	P05065	28	147	0.000478407	3,4	4	IVAPGKGILAADESTGSIAK	DGADFAKWR
Aldoa	Aldoa	P05065	P05065	28	322	9.42731e-05	3	1	IVAPGKGILAADESTGSIAK	ENLKAAQEEYIK
Aldoa	Aldoa	P05065	P05065	42	312	4.30022e-09	2	14	GILAADESTGSIAKR	ALQASALKAWGGK
Aldoa	Aldoa	P05065	P05065	99	140	7.23247e-08	2	59	ADDGRPFPQVIKSK	KDGADFAK
Aldoa	Aldoa	P05065	P05065	99	147	0.0164792	1,3,4	5	ADDGRPFPQVIKSK	DGADFAKWR
Aldoa	Aldoa	P05065	P05065	111	28	2.69616e-25	3	1	VDKGVVPLAGTNGETTTQGLDGLSER	IVAPGKGILAADESTGSIAK
Aldoa	Aldoa	P05065	P05065	147	108	0.000431656	1,3,4	6	DGADFAKWR	GGVVGIKVDK
Aldoa	Aldoa	P05065	P05065	208	13	3.4743e-34	1,3,4	23	CQYVTEKVLAAVYK	PHPYPALTPEQKK
Aldoa	Aldoa	P05065	P05065	312	318	9.79829e-05	1,3,4	12	ALQASALKAWGGK	KENLK
Annexin	Annexin	Q6IMZ3	Q6IMZ3	224	354	0.000716225	2	12	TTGKPIEASIR	VELKGTVR
VIAAT	VIAAT	O35458	O35458	8	23	2.70393e-06	1,4	9	SKLTNVATSVSNK	SQAKVSGMFAR
VIAAT	VIAAT	O35458	O35458	296	304	0.000100755	1,3,4	8	DWAWEKVK	FYIDVKK
VTI1A	VTI1A	Q9JI51	Q9JI51	78	89	0.000563612	1,2	7	SYKQEMGK	LETDFKR
Wdfy1	Wdfy1	A0A0G2K3L8	A0A0G2K3L8	352	316	1.21629e-06	2	3	VCDSCYDSIKDEDR	KCGQAVCGK
