# Supplementary material for: Cross-linking mass spectrometry uncovers protein interactions and functional assemblies in synaptic vesicle membranes
Source: Nat Commun. 2021 Feb 8;12:858. doi: 10.1038/s41467-021-21102-w (PMC7870876; doi:10.1038/s41467-021-21102-w)
Supplement: Supplementary file 6 — Supplementary Data 4 [file 41467_2021_21102_MOESM6_ESM.xlsx]

## Sheet: Cross-links
Table S4: Cross-linking distances obtained from the available high-resolution structure of the V-ATPase complex from rat brain.
The protein names, the database accession no's, the cross-linked residues, the Ca-Ca distances (Ȧ) and the cross-link type are given for each cross-link that could be mapped into the atomic model (PDB ID 6QV6).
Protein 1	Protein 2	UniProt Acc.No. 1	UniProt Acc.No. 2	Xpos 1	Xpos 2	Ca-Ca distance (Ȧ)	Type
V-ATPase-A	V-ATPase-A	D4A133;A0A1W2Q6N0	D4A133;A0A1W2Q6N0	139	165	13.5441	intra
V-ATPase-A	V-ATPase-A	D4A133;A0A1W2Q6N0	D4A133;A0A1W2Q6N0	220	393	6.37242	intra
V-ATPase-A	V-ATPase-A	D4A133;A0A1W2Q6N0	D4A133;A0A1W2Q6N0	220	467	23.3875	intra
V-ATPase-A	V-ATPase-A	D4A133;A0A1W2Q6N0	D4A133;A0A1W2Q6N0	467	393	23.1135	intra
V-ATPase-A	V-ATPase-A	D4A133;A0A1W2Q6N0	D4A133;A0A1W2Q6N0	498	513	38.2562	intra
V-ATPase-A	V-ATPase-A	D4A133;A0A1W2Q6N0	D4A133;A0A1W2Q6N0	498	516	19.36	intra
V-ATPase-A	V-ATPase-A	D4A133;A0A1W2Q6N0	D4A133;A0A1W2Q6N0	596	587	9.19308	intra
V-ATPase-A	V-ATPase-D	D4A133;A0A1W2Q6N0	Q6P503	393	24	49.9825	inter
V-ATPase-A	V-ATPase-D	D4A133;A0A1W2Q6N0	Q6P503	467	24	44.1615	inter
V-ATPase-A	V-ATPase-E1	D4A133;A0A1W2Q6N0	G3V7L8;Q6PCU2;D3ZJ78	165	69	42.1583	inter
V-ATPase-A	V-ATPase-E1	D4A133;A0A1W2Q6N0	G3V7L8;Q6PCU2;D3ZJ78	393	82	25.3062	inter
V-ATPase-A	V-ATPase-E1	D4A133;A0A1W2Q6N0	G3V7L8;Q6PCU2;D3ZJ78	467	62	16.6287	inter
V-ATPase-a1	V-ATPase-a1	Q2I6B2;Q2I6B5;P25286-2;P25286;G3V887	Q2I6B2;Q2I6B5;P25286-2;P25286;G3V887	70	50	31.5012	intra
V-ATPase-a1	V-ATPase-a1	Q2I6B2;Q2I6B5;P25286-2;P25286;G3V887	Q2I6B2;Q2I6B5;P25286-2;P25286;G3V887	74	70	6.21595	intra
V-ATPase-a1	V-ATPase-a1	Q2I6B2;Q2I6B5;P25286-2;P25286;G3V887	Q2I6B2;Q2I6B5;P25286-2;P25286;G3V887	74	109	14.2509	intra
V-ATPase-a1	V-ATPase-a1	Q2I6B2;Q2I6B5;P25286-2;P25286;G3V887	Q2I6B2;Q2I6B5;P25286-2;P25286;G3V887	74	119	19.1234	intra
V-ATPase-a1	V-ATPase-a1	Q2I6B2;Q2I6B5;P25286-2;P25286;G3V887	Q2I6B2;Q2I6B5;P25286-2;P25286;G3V887	74	255	41.736	intra
V-ATPase-a1	V-ATPase-a1	Q2I6B2;Q2I6B5;P25286-2;P25286;G3V887	Q2I6B2;Q2I6B5;P25286-2;P25286;G3V887	109	50	32.6255	intra
V-ATPase-a1	V-ATPase-a1	Q2I6B2;Q2I6B5;P25286-2;P25286;G3V887	Q2I6B2;Q2I6B5;P25286-2;P25286;G3V887	109	70	12.0182	intra
V-ATPase-a1	V-ATPase-a1	Q2I6B2;Q2I6B5;P25286-2;P25286;G3V887	Q2I6B2;Q2I6B5;P25286-2;P25286;G3V887	109	255	37.4978	intra
V-ATPase-a1	V-ATPase-a1	Q2I6B2;Q2I6B5;P25286-2;P25286;G3V887	Q2I6B2;Q2I6B5;P25286-2;P25286;G3V887	109	288	18.7254	intra
V-ATPase-a1	V-ATPase-a1	Q2I6B2;Q2I6B5;P25286-2;P25286;G3V887	Q2I6B2;Q2I6B5;P25286-2;P25286;G3V887	119	50	47.5833	intra
V-ATPase-a1	V-ATPase-a1	Q2I6B2;Q2I6B5;P25286-2;P25286;G3V887	Q2I6B2;Q2I6B5;P25286-2;P25286;G3V887	119	70	21.5156	intra
V-ATPase-a1	V-ATPase-a1	Q2I6B2;Q2I6B5;P25286-2;P25286;G3V887	Q2I6B2;Q2I6B5;P25286-2;P25286;G3V887	119	255	23.5579	intra
V-ATPase-a1	V-ATPase-a1	Q2I6B2;Q2I6B5;P25286-2;P25286;G3V887	Q2I6B2;Q2I6B5;P25286-2;P25286;G3V887	235	50	62.954	intra
V-ATPase-a1	V-ATPase-a1	Q2I6B2;Q2I6B5;P25286-2;P25286;G3V887	Q2I6B2;Q2I6B5;P25286-2;P25286;G3V887	255	50	69.3739	intra
V-ATPase-a1	V-ATPase-a1	Q2I6B2;Q2I6B5;P25286-2;P25286;G3V887	Q2I6B2;Q2I6B5;P25286-2;P25286;G3V887	255	70	44.9267	intra
V-ATPase-a1	V-ATPase-a1	Q2I6B2;Q2I6B5;P25286-2;P25286;G3V887	Q2I6B2;Q2I6B5;P25286-2;P25286;G3V887	255	235	27.9224	intra
V-ATPase-a1	V-ATPase-a1	Q2I6B2;Q2I6B5;P25286-2;P25286;G3V887	Q2I6B2;Q2I6B5;P25286-2;P25286;G3V887	255	288	49.8927	intra
V-ATPase-a1	V-ATPase-a1	Q2I6B2;Q2I6B5;P25286-2;P25286;G3V887	Q2I6B2;Q2I6B5;P25286-2;P25286;G3V887	288	50	32.6147	intra
V-ATPase-a1	V-ATPase-a1	Q2I6B2;Q2I6B5;P25286-2;P25286;G3V887	Q2I6B2;Q2I6B5;P25286-2;P25286;G3V887	288	70	14.0368	intra
V-ATPase-a1	V-ATPase-a1	Q2I6B2;Q2I6B5;P25286-2;P25286;G3V887	Q2I6B2;Q2I6B5;P25286-2;P25286;G3V887	288	296	13.0796	intra
V-ATPase-a1	V-ATPase-a1	Q2I6B2;Q2I6B5;P25286-2;P25286;G3V887	Q2I6B2;Q2I6B5;P25286-2;P25286;G3V887	369	50	38.4848	intra
V-ATPase-a1	V-ATPase-d1	Q2I6B2;Q2I6B5;P25286-2;P25286;G3V887	Q5M7T6	50	265	71.3752	inter
V-ATPase-a1	V-ATPase-d1	Q2I6B2;Q2I6B5;P25286-2;P25286;G3V887	Q5M7T6	50	288	71.3674	inter
V-ATPase-a1	V-ATPase-d1	Q2I6B2;Q2I6B5;P25286-2;P25286;G3V887	Q5M7T6	70	77	65.9598	inter
V-ATPase-a1	V-ATPase-d1	Q2I6B2;Q2I6B5;P25286-2;P25286;G3V887	Q5M7T6	235	265	36.6171	inter
V-ATPase-a1	V-ATPase-d1	Q2I6B2;Q2I6B5;P25286-2;P25286;G3V887	Q5M7T6	235	288	46.5015	inter
V-ATPase-B2	V-ATPase-B2	P62815	P62815	48	81	14.42	intra
V-ATPase-B2	V-ATPase-B2	P62815	P62815	48	108	6.3159	intra
V-ATPase-B2	V-ATPase-B2	P62815	P62815	48	109	5.87877	intra
V-ATPase-B2	V-ATPase-B2	P62815	P62815	81	109	13.1582	intra
V-ATPase-B2	V-ATPase-B2	P62815	P62815	81	137	13.4843	intra
V-ATPase-B2	V-ATPase-B2	P62815	P62815	109	137	26.4209	intra
V-ATPase-B2	V-ATPase-D	P62815	Q6P503	137	24	48.3326	inter
V-ATPase-B2	V-ATPase-E1	P62815	G3V7L8;Q6PCU2;D3ZJ78	48	191	8.69094	inter
V-ATPase-B2	V-ATPase-E1	P62815	G3V7L8;Q6PCU2;D3ZJ78	81	191	17.765	inter
V-ATPase-B2	V-ATPase-E1	P62815	G3V7L8;Q6PCU2;D3ZJ78	109	191	12.8224	inter
V-ATPase-B2	V-ATPase-E1	P62815	G3V7L8;Q6PCU2;D3ZJ78	188	62	35.7098	inter
V-ATPase-C1	V-ATPase-C1	Q5FVI6	Q5FVI6	147	156	14.0883	intra
V-ATPase-C1	V-ATPase-C1	Q5FVI6	Q5FVI6	156	171	18.6694	intra
V-ATPase-C1	V-ATPase-C1	Q5FVI6	Q5FVI6	156	232	31.0561	intra
V-ATPase-C1	V-ATPase-C1	Q5FVI6	Q5FVI6	156	245	24.731	intra
V-ATPase-C1	V-ATPase-C1	Q5FVI6	Q5FVI6	156	274	22.7691	intra
V-ATPase-C1	V-ATPase-C1	Q5FVI6	Q5FVI6	245	232	21.0481	intra
V-ATPase-C1	V-ATPase-C1	Q5FVI6	Q5FVI6	262	156	11.5749	intra
V-ATPase-C1	V-ATPase-C1	Q5FVI6	Q5FVI6	262	171	13.8524	intra
V-ATPase-C1	V-ATPase-C1	Q5FVI6	Q5FVI6	262	245	31.7791	intra
V-ATPase-D	V-ATPase-D	Q6P503	Q6P503	20	24	6.17497	intra
V-ATPase-D	V-ATPase-D	Q6P503	Q6P503	36	24	18.3762	intra
V-ATPase-D	V-ATPase-F	Q6P503	P50408;B2GUW7	49	110	13.4807	inter
V-ATPase-d1	V-ATPase-d1	Q5M7T6	Q5M7T6	24	300	14.5581	intra
V-ATPase-d1	V-ATPase-d1	Q5M7T6	Q5M7T6	187	239	9.06706	intra
V-ATPase-d1	V-ATPase-d1	Q5M7T6	Q5M7T6	265	288	16.4668	intra
V-ATPase-d1	V-ATPase-d1	Q5M7T6	Q5M7T6	288	300	17.1289	intra
V-ATPase-E1	V-ATPase-E1	G3V7L8;Q6PCU2;D3ZJ78	G3V7L8;Q6PCU2;D3ZJ78	59	62	5.13502	intra
V-ATPase-E1	V-ATPase-E1	G3V7L8;Q6PCU2;D3ZJ78	G3V7L8;Q6PCU2;D3ZJ78	69	60	14.4951	intra
V-ATPase-E1	V-ATPase-E1	G3V7L8;Q6PCU2;D3ZJ78	G3V7L8;Q6PCU2;D3ZJ78	69	62	10.4226	intra
V-ATPase-E1	V-ATPase-E1	G3V7L8;Q6PCU2;D3ZJ78	G3V7L8;Q6PCU2;D3ZJ78	99	107	12.6029	intra
V-ATPase-E1	V-ATPase-E1	G3V7L8;Q6PCU2;D3ZJ78	G3V7L8;Q6PCU2;D3ZJ78	138	107	14.701	intra
V-ATPase-E1	V-ATPase-E1	G3V7L8;Q6PCU2;D3ZJ78	G3V7L8;Q6PCU2;D3ZJ78	145	156	16.9235	intra
V-ATPase-F	V-ATPase-F	P50408;B2GUW7	P50408;B2GUW7	94	110	28.6435	intra
V-ATPase-F	V-ATPase-F	P50408;B2GUW7	P50408;B2GUW7	102	110	11.7996	intra
V-ATPase-G1	V-ATPase-a1	B2GUV5	Q2I6B2;Q2I6B5;P25286-2;P25286;G3V887	21	50	27.8333	inter
