# Supplementary material for: Cross-linking mass spectrometry uncovers protein interactions and functional assemblies in synaptic vesicle membranes
Source: Nat Commun. 2021 Feb 8;12:858. doi: 10.1038/s41467-021-21102-w (PMC7870876; doi:10.1038/s41467-021-21102-w)
Supplement: Supplementary file 7 — Supplementary Data 5 [file 41467_2021_21102_MOESM7_ESM.xlsx]

## Sheet: Labelled sites
Table S5: Labelled amino acid residues of synaptic vesicle proteins.
The protein names, the database accession no's, the labelled residues andamino acids, the modification and the maximum peptide scores are given for each modified site with scores >80. The localisation probability and the score of the individual peptide is given for each replicate of the different reaction conditions.
						S-NHS-Acetate [5mM]				S-NHS-Acetate [10mM]				DEPC [5mM]				DEPC [10mM]
						Replicate #1		Replicate #2		Replicate #1		Replicate #2		Replicate #1		Replicate #2		Replicate #1		Replicate #2
Protein	UniProt Acc.No.	Labelled Res.	Labelled AA	Modification	Max. peptide score	Loc. prob.	Score	Loc. prob.	Score	Loc. prob.	Score	Loc. prob.	Score	Loc. prob.	Score	Loc. prob.	Score	Loc. prob.	Score	Loc. prob.	Score
Synaptophysin	P07825	17	K	Acetylation	130.33	1	117.6	1	100.1	1	130.33	1	108.74
Synaptophysin	P07825	72	H	CEt_HKCYTS	147.72									1	147.72			0.99998	103.34
Synaptophysin	P07825	72	H	Urethan_CEt_H	152.47									1	152.47			1	118.37
Synaptophysin	P07825	75	Y	CEt_HKCYTS	110.38									0.999978	110.38			0.995681	92.856
Synaptophysin	P07825	80	S	Acetylation	117.7					1	117.7
Synaptophysin	P07825	80	S	CEt_HKCYTS	117.4									0.9991	117.4			0.996155	80.738
Synaptophysin	P07825	83	K	Acetylation	198.16	1	198.16	1	140.82	1	175.15	1	128.87
Synaptophysin	P07825	83	K	CEt_HKCYTS	126.88									0.955212	126.88	0.996141	109.42	0.909191	106.94	0.963822	83.905
Synaptophysin	P07825	132	K	Acetylation	132.78	1	85.745			1	132.78
Synaptophysin	P07825	163	K	Acetylation	230.59	1	195.77	1	203.51	1	230.59	1	193.15
Synaptophysin	P07825	163	K	CEt_HKCYTS	299.91									1	299.91	0.997202	114.56	0.999998	242.41
Synaptophysin	P07825	173	K	Acetylation	284.12					1	284.12
Synaptophysin	P07825	173	K	CEt_HKCYTS	299.91									1	299.91	0.999989	114.56	1	242.41
Synaptophysin	P07825	178	C	CEt_HKCYTS	225.55									1	225.55			1	138.87
Synaptophysin	P07825	181	T	CEt_HKCYTS	107.15									0.999974	83.948			0.999999	107.15
Synaptophysin	P07825	185	C	CEt_HKCYTS	199.8									0.999963	199.8	0.89158	100.93	0.999953	181.66	0.915024	83.182
Synaptophysin	P07825	186	K	Acetylation	217.64	1	189.38	1	181.55	1	200.54	1	217.64
Synaptophysin	P07825	186	K	CEt_HKCYTS	229									1	229	0.999999	187.31	0.999998	212.2	0.999999	186.24
Synaptophysin	P07825	237	K	CEt_HKCYTS	92.051									1	92.051			1	88.819
Synaptoporin	P22831	52	H	CEt_HKCYTS	105.46													0.998179	105.46
Synaptoporin	P22831	61	C	CEt_HKCYTS	87.498									0.849009	87.498
Synaptoporin	P22831	64	K	Acetylation	124.25	1	84.289			1	124.25	1	95.236
Synaptoporin	P22831	64	K	CEt_HKCYTS	115.26									0.999921	112.1	0.991703	100.43	0.999967	115.26	0.998098	98.281
Synaptoporin	P22831	143	K	Acetylation	121.36	1	100.69			1	121.36	1	113.69
Synaptoporin	P22831	143	K	CEt_HKCYTS	97.456									0.997469	97.456
Synaptoporin	P22831	149	K	Acetylation	90.731					1	90.731
Synaptoporin	P22831	159	K	Acetylation	112.15							1	112.15
SV2A	Q02563	29	K	Acetylation	134.48							1	134.48
SV2A	Q02563	29	K	CEt_HKCYTS	124.67									1	124.67	1	107.06
SV2A	Q02563	32	K	Acetylation	134.48	1	80.098			1	114.78	1	134.48
SV2A	Q02563	32	K	CEt_HKCYTS	124.67									1	124.67	1	107.06
SV2A	Q02563	41	Y	CEt_HKCYTS	121.29									0.966904	111.73	0.995007	93.262	0.992516	121.29
SV2A	Q02563	109	K	CEt_HKCYTS	155									1	155	0.999969	107.06			0.999999	138.76
SV2A	Q02563	127	S	CEt_HKCYTS	94.122									1	81.338			1	94.122
SV2A	Q02563	143	K	Acetylation	258.81	1	142.54	1	118.2	1	258.81	1	144.88
SV2A	Q02563	143	K	CEt_HKCYTS	274.47									1	274.47	1	124.16	1	204.13	1	144.29
SV2A	Q02563	288	K	Acetylation	129.78	1	89.829					1	129.78
SV2A	Q02563	288	K	CEt_HKCYTS	92.147									0.999994	92.147			0.999969	90.694
SV2A	Q02563	366	K	Acetylation	125.28	1	94.461			1	125.28
SV2A	Q02563	366	K	CEt_HKCYTS	100.76									1	92.336			0.99999	100.76
SV2A	Q02563	367	H	Urethan_CEt_H	90.653													1	90.653
SV2A	Q02563	375	K	Acetylation	201.04	1	84.035			1	201.04	1	123.97
SV2A	Q02563	375	K	CEt_HKCYTS	100.76									0.999497	92.336			0.999991	100.76
SV2A	Q02563	378	H	Urethan_CEt_H	140.35									1	140.35			1	100.76
SV2A	Q02563	380	T	CEt_HKCYTS	123.11									1	123.11
SV2A	Q02563	385	K	CEt_HKCYTS	125.71									1	125.71	1	102.06	1	119.68	1	118.71
SV2A	Q02563	387	H	CEt_HKCYTS	83.753													1	83.753
SV2A	Q02563	387	H	Urethan_CEt_H	125.71									1	125.71	1	102.06	1	119.68	1	118.71
SV2A	Q02563	396	H	Urethan_CEt_H	144.65									1	144.65	1	102.06
SV2A	Q02563	398	K	CEt_HKCYTS	115.63									0.953354	96.009			0.910504	115.63
SV2A	Q02563	401	H	Urethan_CEt_H	115.63													0.999964	115.63
SV2A	Q02563	426	S	CEt_HKCYTS	102.37									1	102.37
SV2A	Q02563	438	C	CEt_HKCYTS	250.31									0.986003	246.86			0.846403	250.31	0.845257	93.494
SV2A	Q02563	440	S	CEt_HKCYTS	154.19									0.824152	154.19
SV2A	Q02563	474	H	CEt_HKCYTS	169.77									1	169.77	1	135.71	1	161.79	1	124.23
SV2A	Q02563	474	H	Urethan_CEt_H	151.83									1	133.23			1	151.83
SV2A	Q02563	480	Y	CEt_HKCYTS	130.66									1	130.66	1	91.867	1	130.66	1	83.948
SV2A	Q02563	485	K	Acetylation	128.61	1	102.51	1	106.93	1	128.61	1	121.09
SV2A	Q02563	485	K	CEt_HKCYTS	151.27									0.992607	147.95	0.898836	151.27	0.898836	151.27	0.898836	151.27
SV2A	Q02563	511	Y	CEt_HKCYTS	145.81									1	128.68	1	131.06	1	145.81	1	113.24
SV2A	Q02563	515	K	Acetylation	176.33	1	119.22	1	112.04	1	176.33	1	110.39
SV2A	Q02563	515	K	CEt_HKCYTS	238.2									1	231.66	1	150.21	1	238.2	1	152.38
SV2A	Q02563	522	K	Acetylation	115.58							1	115.58
SV2A	Q02563	522	K	CEt_HKCYTS	157.55													0.838204	157.55
SV2A	Q02563	694	K	Acetylation	94.802	1	94.802
SV2A	Q02563	732	K	Acetylation	220.61	1	115.55			1	127.28	1	220.61
SV2A	Q02563	732	K	CEt_HKCYTS	90.884													0.996163	90.884
Synaptogyrin-1	Q62876	6	Y	CEt_HKCYTS	160.78									1	159.22			1	160.78
Synaptogyrin-1	Q62876	10	K	Acetylation	206.63	1	126.48			1	206.63	1	84.762
Synaptogyrin-1	Q62876	10	K	CEt_HKCYTS	257.04									1	257.04	1	225.85	1	251.91	0.999972	139.3
Synaptogyrin-1	Q62876	18	Y	CEt_HKCYTS	196.33									0.881057	158.81			0.861397	196.33
Synaptogyrin-1	Q62876	25	H	Urethan_CEt_H	134.44									1	134.44			1	125.31	1	102.51
Synaptogyrin-1	Q62876	136	K	Acetylation	270.85	1	260.57	1	210.15	1	270.85	1	233.32
Synaptogyrin-1	Q62876	136	K	CEt_HKCYTS	90.653									1	90.653
Synaptobrevin-2	P63045	35	T	CEt_HKCYTS	122.42											1	122.42
Synaptobrevin-2	P63045	59	K	CEt_HKCYTS	155.42									0.999935	87.001			0.999905	155.42	1	143.03
Synaptobrevin-2	P63045	83	K	Acetylation	251.63	1	251.63	1	226.23	1	232.5	1	209.79
Synaptobrevin-2	P63045	83	K	CEt_HKCYTS	230.69									0.999051	180.97	0.998779	102.21	0.999952	230.69
Synaptobrevin-2	P63045	85	K	Acetylation	124.77					1	83.063	1	124.77
Synaptobrevin-2	P63045	85	K	CEt_HKCYTS	230.69									0.999928	180.97	0.999938	102.21	0.999999	230.69
V-ATPase-a1	P25286	27	S	Acetylation	298.69	0.998567	298.69	0.969008	98.7	0.99634	221.49	0.994114	146.78
V-ATPase-a1	P25286	34	K	Acetylation	82.65							1	82.65
V-ATPase-a1	P25286	50	K	Acetylation	158.12	1	148.33	1	158.12	1	130.77	1	153.73
V-ATPase-a1	P25286	50	K	CEt_HKCYTS	168.74									1	168.74	1	148.21	1	135.87	1	158.38
V-ATPase-a1	P25286	58	C	CEt_HKCYTS	157.86									1	155.88			1	157.86
V-ATPase-a1	P25286	70	K	Acetylation	129.4	1	128.48	1	119.56	1	129.4	1	128.48
V-ATPase-a1	P25286	70	K	CEt_HKCYTS	154.49									1	154.49	1	154.49	1	153.08	1	144.12
V-ATPase-a1	P25286	74	K	Acetylation	252.08	1	156.8	1	109.18	1	252.08	1	123.95
V-ATPase-a1	P25286	74	K	CEt_HKCYTS	171.76									1	162.41			1	171.76
V-ATPase-a1	P25286	103	K	Acetylation	237.48	1	204.13	1	139.78	1	237.48	1	187.11
V-ATPase-a1	P25286	103	K	CEt_HKCYTS	247.93									1	247.93			0.999999	168.31
V-ATPase-a1	P25286	109	K	Acetylation	275.35	1	205.72	0.999999	84.14	1	275.35	1	179.93
V-ATPase-a1	P25286	109	K	CEt_HKCYTS	168.07									1	168.07			0.999995	100.79
V-ATPase-a1	P25286	119	K	Acetylation	234.05	1	154.56	1	234.05	1	214.13	1	218.55
V-ATPase-a1	P25286	119	K	CEt_HKCYTS	247.93									1	247.93	1	218.94	1	189.7	1	116.52
V-ATPase-a1	P25286	129	K	Acetylation	190.86					1	190.86
V-ATPase-a1	P25286	129	K	CEt_HKCYTS	206.84									0.999976	187.97			0.999996	206.84	0.999614	129.7
V-ATPase-a1	P25286	134	K	Acetylation	170.18	1	104.09			1	170.18	1	144.23
V-ATPase-a1	P25286	218	S	Acetylation	135.86					1	135.86
V-ATPase-a1	P25286	230	K	Acetylation	158.05	1	135.99			1	158.05
V-ATPase-a1	P25286	234	K	CEt_HKCYTS	169.93									1	157.78	1	115.18	1	169.93	1	127.42
V-ATPase-a1	P25286	235	K	Acetylation	185.22	1	168.74	1	143.02	1	178.84	1	185.22
V-ATPase-a1	P25286	235	K	CEt_HKCYTS	169.93									1	157.78	1	115.18	1	169.93	1	127.42
V-ATPase-a1	P25286	237	C	CEt_HKCYTS	169.93									1	138.22	1	96.113	1	169.93	1	92.439
V-ATPase-a1	P25286	247	C	CEt_HKCYTS	188.04									0.999973	169.37	0.999998	169.37	0.999999	188.04	0.99999	157.78
V-ATPase-a1	P25286	255	K	Acetylation	178.22	1	151.83			1	172.59	1	178.22
V-ATPase-a1	P25286	255	K	CEt_HKCYTS	179.1									1	169.09	1	109.72	1	179.1	1	99.5
V-ATPase-a1	P25286	278	H	CEt_HKCYTS	134.9									0.999135	124.45			0.998139	134.9
V-ATPase-a1	P25286	278	H	Urethan_CEt_H	301.48									1	270.97	1	140.81	1	301.48
V-ATPase-a1	P25286	288	K	Acetylation	186.13	1	145.63	1	170.66	1	155.75	1	186.13
V-ATPase-a1	P25286	288	K	CEt_HKCYTS	176.33									1	176.33	1	163.64	1	175.93	1	161.63
V-ATPase-a1	P25286	296	K	Acetylation	133.99	1	133.99	1	118.06	1	133.99	1	112.56
V-ATPase-a1	P25286	296	K	CEt_HKCYTS	140.98									1	120.76			1	140.98
V-ATPase-a1	P25286	299	K	Acetylation	206.64					1	206.64
V-ATPase-a1	P25286	301	K	Acetylation	234.67	1	197.09	1	136.66	1	234.67	1	148.22
V-ATPase-a1	P25286	325	C	CEt_HKCYTS	113.65									0.999899	113.65
V-ATPase-a1	P25286	341	T	CEt_HKCYTS	376.77									1	376.77	0.999998	272.94	1	368.53	0.999999	246.08
V-ATPase-a1	P25286	343	H	Urethan_CEt_H	226.29									1	205.96	1	157.52	1	226.29	1	144.27
V-ATPase-a1	P25286	346	S	CEt_HKCYTS	115.8									0.994521	115.8	0.880934	98.421	0.924136	109.84
V-ATPase-a1	P25286	347	T	CEt_HKCYTS	99.055									0.94209	99.055
V-ATPase-a1	P25286	350	S	CEt_HKCYTS	119.66									0.999962	119.66	0.99983	107.53	0.999176	115.34	0.997195	84.297
V-ATPase-a1	P25286	363	T	CEt_HKCYTS	116.94									0.869643	116.94
V-ATPase-a1	P25286	364	Y	CEt_HKCYTS	139.54									0.870418	116.94
V-ATPase-a1	P25286	366	K	Acetylation	120.2					1	120.2
V-ATPase-a1	P25286	369	K	Acetylation	171.98	1	155.53	1	135.91	1	171.98	1	155.53
V-ATPase-a1	P25286	369	K	CEt_HKCYTS	177.39											0.84959	84.842	0.912865	139.54
V-ATPase-a1	P25286	372	H	Urethan_CEt_H	220.69									1	220.69	1	145.71	1	180.84
V-ATPase-a1	P25286	537	K	Acetylation	138.4					1	138.4
V-ATPase-a1	P25286	666	K	Acetylation	171.62					1	171.62	1	104.17
V-ATPase-a1	P25286	666	K	CEt_HKCYTS	179.93									1	175.33	1	139.43	1	179.93	1	98.249
V-ATPase-a1	P25286	667	K	Acetylation	171.62	1	102.4	1	127.87	1	171.62	1	123.67
V-ATPase-a1	P25286	667	K	CEt_HKCYTS	179.93									1	175.33	1	139.43	1	179.93	1	98.249
V-ATPase-a1	P25286	668	H	DEPC_H	94.692									1	94.692			1	90.15
V-ATPase-a1	P25286	668	H	CEt_HKCYTS	175.33									1	175.33	0.999999	139.43	1	171.74	0.999998	85.355
V-ATPase-a1	P25286	668	H	Urethan_CEt_H	179.93									1	160.18	1	125.28	1	179.93	1	98.249
V-ATPase-a1	P25286	822	K	Acetylation	155.63					1	155.63	1	80.07
V-ATPase-a1	P25286	822	K	CEt_HKCYTS	104.2									0.809799	104.2
V-ATPase-a1	P25286	827	S	CEt_HKCYTS	82.362									0.999983	82.362
V-ATPase-a1	P25286	830	H	Urethan_CEt_H	137.89									1	137.89	1	81.865
V-ATPase-d1	Q5M7T6	2	S	CEt_HKCYTS	86.467									0.999853	86.467
V-ATPase-d1	Q5M7T6	24	K	Acetylation	188.3	1	128.52			1	188.3	1	158.94
V-ATPase-d1	Q5M7T6	24	K	CEt_HKCYTS	139.67									0.999856	139.67	0.991676	81.373
V-ATPase-d1	Q5M7T6	73	K	Acetylation	182.64					1	182.64	1	139.16
V-ATPase-d1	Q5M7T6	75	K	CEt_HKCYTS	146.57									1	146.57
V-ATPase-d1	Q5M7T6	77	K	Acetylation	182.39	1	109.48	1	136.8	1	182.39	1	167.24
V-ATPase-d1	Q5M7T6	77	K	CEt_HKCYTS	172.15									1	172.15			1	107.21
V-ATPase-d1	Q5M7T6	187	K	Acetylation	178.81	1	145.91			1	178.81	1	119.76
V-ATPase-d1	Q5M7T6	209	C	CEt_HKCYTS	132.14									0.99723	132.14
V-ATPase-d1	Q5M7T6	234	K	CEt_HKCYTS	278.41									0.867655	229.97	0.863927	184.1	0.868598	278.41	0.915982	159.64
V-ATPase-d1	Q5M7T6	239	K	Acetylation	112.17	1	112.17			1	86.205	1	82.75
V-ATPase-d1	Q5M7T6	239	K	CEt_HKCYTS	142									1	142			1	133.23
V-ATPase-d1	Q5M7T6	243	H	CEt_HKCYTS	92.925													1	92.925
V-ATPase-d1	Q5M7T6	243	H	Urethan_CEt_H	142									1	142	1	81.297	1	133.23
V-ATPase-d1	Q5M7T6	244	C	CEt_HKCYTS	102.07									1	102.07			1	93.649
V-ATPase-d1	Q5M7T6	248	Y	Acetylation	163.99	1	149.65			1	163.99	1	113.71
V-ATPase-d1	Q5M7T6	248	Y	CEt_HKCYTS	153.78									1	153.78			1	149.65
V-ATPase-d1	Q5M7T6	265	K	Acetylation	215.87	1	103.21			1	215.87	1	122.45
V-ATPase-d1	Q5M7T6	265	K	CEt_HKCYTS	122.06									0.999749	122.06			0.992336	99.987
V-ATPase-d1	Q5M7T6	275	K	Acetylation	121.5					1	108.55	1	121.5
V-ATPase-d1	Q5M7T6	275	K	CEt_HKCYTS	150.95									0.916493	150.95			0.94872	133.71
V-ATPase-d1	Q5M7T6	288	K	Acetylation	258	1	249.66	1	148.68	1	258	1	178.67
V-ATPase-d1	Q5M7T6	288	K	CEt_HKCYTS	148.68									0.883436	148.68			0.839643	134.2
V-ATPase-d1	Q5M7T6	300	K	Acetylation	182.39	1	182.39			1	163.88	1	159.4
V-ATPase-d1	Q5M7T6	303	K	Acetylation	87.85							1	87.85
V-ATPase-d1	Q5M7T6	322	K	CEt_HKCYTS	151.44									1	151.44	1	128.69	1	131.06
V-ATPase-d1	Q5M7T6	326	C	CEt_HKCYTS	93.262									1	93.262
V-ATPase-d1	Q5M7T6	335	C	CEt_HKCYTS	301.92									1	258.52	1	123.86	1	301.92	1	98.353
V-ATPase-d1	Q5M7T6	343	K	Acetylation	125.31	1	125.31			1	125.31	1	110.12
V-ATPase-d1	Q5M7T6	343	K	CEt_HKCYTS	138.25									1	138.25			1	115.91
PRR (RENR)	Q6AXS4	346	K	CEt_HKCYTS	185.47									1	158.56	1	159.65	1	185.47	1	142.63
