# Supplementary material for: Cross-linking mass spectrometry uncovers protein interactions and functional assemblies in synaptic vesicle membranes
Source: Nat Commun. 2021 Feb 8;12:858. doi: 10.1038/s41467-021-21102-w (PMC7870876; doi:10.1038/s41467-021-21102-w)
Supplement: Supplementary file 8 — Supplementary Data 6 [file 41467_2021_21102_MOESM8_ESM.xlsx]

## Sheet: Cross-links
Table S6: Cross-links identified in synaptic vesicle proteins after cleavage with BoNT B.
The protein names, the database accession no's, the cross-linked residues and the peptide sequences of the two cross-linked proteins are given. Cross-linked residues are highlighted in bold in the peptide seuqneces. The pLink score, the replicate number in which the cross-link was observed and the number of spectra are given for each cross-link.
Protein 1	Protein 2	UniProt Acc.No. 1	UniProt Acc.No. 2	Xpos 1	Xpos 2	Score	Replicate no.	# Spectra	Peptide sequence 1	Peptide sequence 2
Homo-multimeric cross-links
Syntaxin-1A	Syntaxin-1A	P32851	P32851	57	57	0.244569	2	1	KHSAILASPNPDEK	KHSAILASPNPDEK
PFKAL	PFKAL	P30835	P30835	727	727	0.00764742	1,3	5	KETDFEHR	KETDFEHR
CSP	CSP	P60905	P60905	46	46	0.000304465	1,3	6	YHPDKNPDNPEAADKFK	YHPDKNPDNPEAADK
Aldoa	Aldoa	P05065	P05065	111	111	0.0440269	1	2	VDKGVVPLAGTNGETTTQGLDGLSER	VDKGVVPLAGTNGETTTQGLDGLSER
Inter-molecular cross-links
Synaptobrevin-2	CSP	P63045	P60905	59	46	0.0093151	1,3	4	DQKLSELDDR	YHPDKNPDNPEAADK
Synaptobrevin-2	SV2A	P63045	Q02563	52	385	0.157081	1	1	VNVDKVLER	AKGHPER
Synaptophysin	SV2A	P07825	Q02563	186	385	0.179242	3	2	QTGNTCKELR	AKGHPER
Synaptophysin	SV2B	P07825	Q63564	186	328	0.0238999	1	2	QTGNTCKELR	AKGTPEK
Synaptophysin	Synaptogyrin-1	P07825	Q62876	163	136	0.000102702	3	1	GLSDVKMATDPENIIK	PKDNPLNEGTDAAR
Synaptophysin	Synaptogyrin-1	P07825	Q62876	186	136	0.210554	1,2,3	4	QTGNTCKELR	PKDNPLNEGTDAAR
V-ATPase-a	Synaptophysin	P25286	P07825	50	163	0.0676456	1,3	2	KFVNEVR	GLSDVKMATDPENIIK
V-ATPase-a	Synaptophysin	P25286	P07825	50	186	0.0317905	2,3	2	KFVNEVR	QTGNTCKELR
V-ATPase-a	Synaptophysin	P25286	P07825	255	186	0.231324	1	2	KEMASGVNTR	QTGNTCKELR
V-ATPase-a	SV2A	P25286	Q02563	50	385	0.0028045	1	3	KFVNEVR	AKGHPER
V-ATPase-a	SV2A	P25286	Q02563	255	385	0.0896513	1	1	KEMASGVNTR	AKGHPER
V-ATPase-A	V-ATPase-E1	D4A133	Q6PCU2	467	62	0.212574	3	1	ALDEYYDKHFTEFVPLR	EKQIEQQK
V-ATPase-B2	V-ATPase-D	P62815	Q6P503	93	218	0.0439192	2	1	SGQVLEVSGSKAVVQVFEGTSGIDAK	SEKDLER
V-ATPase-B2	V-ATPase-E1	P62815	Q6PCU2	109	191	0.00360979	1,3	4	KTSCEFTGDILR	IKVSNTLESR
V-ATPase-G1	V-ATPase-E1	B2GUV5	Q6PCU2	37	52	0.000585552	1,2,3	3	QAKEEAQAEIEQYR	LKIMEYYEK
V-ATPase-G1	V-ATPase-E1	B2GUV5	Q6PCU2	58	62	0.137749	1	2	AKEAAALGSHGSCSSEVEK	EKQIEQQK
V-ATPase-G2	V-ATPase-E1	Q8R2H0	Q6PCU2	37	52	3.64478e-07	1,2,3	12	QAKEEAQMEVEQYR	LKIMEYYEK
V-ATPase-d1	V-ATPase-a1	Q5M7T6	P25286	73	70	0.0598775	1,3	2	LHLQSTDYGNFLANEASPLTVSVIDDKLK	FVEKEIR
V-ATPase-d1	V-ATPase-a1	Q5M7T6	P25286	265	70	0.122317	1,3	4	ADDYEQVKNVADYYPEYK	FVEKEIR
SV2A	KCC2A	Q02563	P11275	385	56	0.0403425	1	1	AKGHPER	DHQKLER
AP2A1	AP2M1	D3ZUY8	P84092	26	59	0.256803	2	1	SKEAEIK	TSFFHVKR
ALDOC	Aldoa	P09117	P05065	111	111	0.000104749	1,2	3	VDKGVVPLAGTDGETTTQGLDGLLER	VDKGVVPLAGTNGETTTQGLDGLSER
Arpc3	ARP3	B2GV73	Q4V7C7	61	348	0.000691083	1,3	2	NYEIKNEADR	LKLSEELSGGR
Pfkm	PFKAL	Q52KS1	P30835	727	727	0.171832	1	1	ALVFQPVTELKDQTDFEHR	KETDFEHR
Psmd14	Psmd1	Q4V8E2	G3V8B6	209	574	0.00771105	1,3	4	KNELEQK	DKDPILR
Psmd7	Psmd14	D4AEH3	Q4V8E2	180	209	0.19631	3	2	DIKDTTVGTLSQR	KNELEQK
Intra-molecular cross-links
Synaptobrevin-2	Synaptobrevin-2	P63045	P63045	59	52	1.35416e-08	1,2,3	33	DQKLSELDDR	VNVDKVLER
Synaptobrevin-2	Synaptobrevin-2	P63045	P63045	83	59	2.00974e-05	1,2	10	ADALQAGASQFETSAAKLK	DQKLSELDDR
Synaptobrevin-2	Synaptobrevin-2	P63045	P63045	83	52	0.00310479	1	4	ADALQAGASQFETSAAKLK	VNVDKVLER
Syntaxin-1A	Syntaxin-1A	P32851	P32851	12	57	0.000266037	2	2	TAKDSDDDDDVTVTVDR	KHSAILASPNPDEK
Syntaxin-1A	Syntaxin-1A	P32851	P32851	12	117	1.53681e-06	2	5	TAKDSDDDDDVTVTVDR	KTQHSTLSR
Syntaxin-1A	Syntaxin-1A	P32851	P32851	46	88	8.02583e-05	1,2,3	18	GFIDKIAENVEEVKR	TANKVR
Syntaxin-1A	Syntaxin-1A	P32851	P32851	57	55	0.0181469	2	1	KHSAILASPNPDEK	IAENVEEVKR
Syntaxin-1A	Syntaxin-1A	P32851	P32851	57	88	0.0001149	2	2	KHSAILASPNPDEK	TANKVR
Syntaxin-1A	Syntaxin-1A	P32851	P32851	57	252	0.00901401	2	2	KHSAILASPNPDEK	AVSDTKK
Syntaxin-1A	Syntaxin-1A	P32851	P32851	57	256	1.33244e-06	2	1	KHSAILASPNPDEK	AVKYQSK
Syntaxin-1A	Syntaxin-1A	P32851	P32851	94	12	0.00575766	2	2	LKSIEQSIEQEEGLNR	TAKDSDDDDDVTVTVDR
Syntaxin-1A	Syntaxin-1A	P32851	P32851	94	117	1.40039e-10	1,2	7	LKSIEQSIEQEEGLNR	KTQHSTLSR
Syntaxin-1A	Syntaxin-1A	P32851	P32851	204	117	7.86164e-07	2	2	HSEIIKLENSIR	KTQHSTLSR
Syntaxin-1A	Syntaxin-1A	P32851	P32851	204	256	1.91383e-05	2	1	HSEIIKLENSIR	AVKYQSK
Syntaxin-1B	Syntaxin-1B	P61265	P61265	139	54	0.00390459	1,2,3	10	FVEVMTEYNATQSKYR	LSEDVEQVKK
Syntaxin-1B	Syntaxin-1B	P61265	P61265	255	251	6.66346e-05	1,2,3	10	AVKYQSK	AVSDTKK
Synaptotagmin-1	Synaptotagmin-1	P21707	P21707	98	107	0.0163549	1	1	GGKNAINMK	DVKDLGK
Synaptotagmin-1	Synaptotagmin-1	P21707	P21707	107	192	0.000809649	1	1	DVKDLGK	KFETK
Synaptotagmin-1	Synaptotagmin-1	P21707	P21707	114	107	2.24366e-06	1,3	18	TMKDQALK	DVKDLGK
Synaptotagmin-1	Synaptotagmin-1	P21707	P21707	133	141	6.9097e-05	1,2,3	48	DDDAETGLTDGEEKEEPK	EEEKLGK
Synaptotagmin-1	Synaptotagmin-1	P21707	P21707	133	267	0.0538173	1,3	5	DDDAETGLTDGEEKEEPKEEEK	DLQSAEKEEQEK
Synaptotagmin-1	Synaptotagmin-1	P21707	P21707	189	192	2.37849e-09	1,2,3	44	VFLLPDKK	KFETK
Synaptotagmin-1	Synaptotagmin-1	P21707	P21707	236	192	3.45135e-09	1,2,3	51	FSKHDIIGEFK	KFETK
Synaptotagmin-1	Synaptotagmin-1	P21707	P21707	244	192	4.64971e-06	1,2	6	HDIIGEFKVPMNTVDFGHVTEEWR	KFETK
Synaptotagmin-1	Synaptotagmin-1	P21707	P21707	244	267	0.00234901	2	3	HDIIGEFKVPMNTVDFGHVTEEWR	DLQSAEKEEQEK
Synaptotagmin-1	Synaptotagmin-1	P21707	P21707	267	107	0.00250862	1,3	5	DLQSAEKEEQEK	DVKDLGK
Synaptotagmin-1	Synaptotagmin-1	P21707	P21707	267	137	0.0013066	1,2,3	12	DLQSAEKEEQEK	EEPKEEEK
Synaptotagmin-1	Synaptotagmin-1	P21707	P21707	267	141	0.00551524	1,2,3	18	DLQSAEKEEQEK	EEPKEEEKLGK
Synaptotagmin-1	Synaptotagmin-1	P21707	P21707	267	189	4.41312e-08	1,2,3	24	DLQSAEKEEQEK	VFLLPDKK
Synaptotagmin-1	Synaptotagmin-1	P21707	P21707	267	192	3.55767e-06	1,2,3	37	DLQSAEKEEQEK	KFETK
Synaptotagmin-1	Synaptotagmin-1	P21707	P21707	267	236	4.65974e-05	1,2,3	13	DLQSAEKEEQEK	FSKHDIIGEFK
Synaptotagmin-1	Synaptotagmin-1	P21707	P21707	267	297	5.66499e-06	1,3	10	DLQSAEKEEQEK	LTVVILEAKNLK
Synaptotagmin-1	Synaptotagmin-1	P21707	P21707	267	301	0.000191059	1,3	4	DLQSAEKEEQEK	KMDVGGLSDPYVK
Synaptotagmin-1	Synaptotagmin-1	P21707	P21707	272	192	0.00205443	2	1	DLQSAEKEEQEKLGDICFSLR	KFETK
Synaptotagmin-1	Synaptotagmin-1	P21707	P21707	297	107	0.010448	1	1	LTVVILEAKNLK	DVKDLGK
Synaptotagmin-1	Synaptotagmin-1	P21707	P21707	313	369	3.32242e-05	1,2,3	10	MDVGGLSDPYVKIHLMQNGK	IGKNDAIGK
Synaptotagmin-1	Synaptotagmin-1	P21707	P21707	313	375	4.96186e-08	1,2,3	6	MDVGGLSDPYVKIHLMQNGK	NDAIGKVFVGYNSTGAELR
Synaptotagmin-1	Synaptotagmin-1	P21707	P21707	375	192	0.000988118	1,3	6	NDAIGKVFVGYNSTGAELR	KFETK
Synaptotagmin-2	Synaptotagmin-2	P29101	P29101	190	193	3.43462e-06	1,2,3	14	VFLLPDKK	KYETK
Synaptotagmin-2	Synaptotagmin-2	P29101	P29101	237	193	6.0721e-06	1,2,3	9	FSKHDIIGEVK	KYETK
Synaptotagmin-2	Synaptotagmin-2	P29101	P29101	268	193	3.2246e-06	1,2,3	12	DLQGGEKEEPEK	KYETK
SV2A	SV2A	Q02563	Q02563	143	385	0.00457301	1,2,3	10	KDREELAQQYETILR	AKGHPER
SV2A	SV2A	Q02563	Q02563	143	485	0.0349356	1	4	KDREELAQQYETILR	TKVFPGER
SV2A	SV2A	Q02563	Q02563	485	385	4.07506e-05	1	6	TKVFPGER	AKGHPER
SV2A	SV2A	Q02563	Q02563	515	485	0.0141444	1,2,3	12	GGQYFNDKFIGLR	TKVFPGER
Synaptophysin	Synaptophysin	P07825	P07825	163	186	1.64345e-07	1,2,3	56	GLSDVKMATDPENIIK	QTGNTCKELR
Synaptophysin	Synaptophysin	P07825	P07825	186	17	0.0078038	1,2,3	10	QTGNTCKELR	VVKEPLGFVK
Synaptophysin	Synaptophysin	P07825	P07825	173	186	0.000491965	1,3	8	MATDPENIIKEMPMCR	QTGNTCKELR
Scamp-3	Scamp-3	E9PTW1	E9PTW1	105	112	1.7928e-08	1,3	9	KQEELNR	KAEELDR
Synapsin-1	Synapsin-1	P09951	P09951	134	131	1.50698e-05	1,2,3	50	KIHGEIDIK	YFKGK
Synapsin-1	Synapsin-1	P09951	P09951	134	173	2.62451e-07	1,2,3	23	KIHGEIDIK	NGVKVVR
Synapsin-1	Synapsin-1	P09951	P09951	179	173	4.50959e-06	1,2,3	10	SLKPDFVLIR	NGVKVVR
Synapsin-1	Synapsin-1	P09951	P09951	179	134	2.61276e-06	1,3	5	SLKPDFVLIR	KIHGEIDIK
Rab14	Rab14	P61107	P61107	193	61	2.63164e-06	1,2,3	13	IYQNIQDGSLDLNAAESGVQHKPSAPQGGR	IKLQIWDTAGQER
Rab1A	Rab1A	Q6NYB7	Q6NYB7	125	132	5.11964e-05	1,2,3	13	LLVGNKCDLTTK	KVVDYTTAK
Rab1B	Rab1B	P10536	P10536	122	129	0.00010662	1,3	9	LLVGNKSDLTTK	KVVDNTTAK
Rab35	Rab35	Q5U316	Q5U316	121	128	0.000604919	1,3	5	ILVGNKNDDPER	KVVETEDAYK
Rab3A	Rab3A	P63012	P63012	12	72	0.00105747	2	1	YGQKESSDQNFDYMFK	IKLQIWDTAGQER
V-ATPase-A	V-ATPase-A	D4A133	D4A133	498	513	1.15247e-06	2,3	3	EILQEEEDLAEIVQLVGKASLAETDK	ITLEVAKLIK
V-ATPase-A	V-ATPase-A	D4A133	D4A133	498	516	2.16538e-07	1,2,3	11	EILQEEEDLAEIVQLVGKASLAETDK	LIKDDFLQQNGYTPYDR
V-ATPase-A	V-ATPase-A	D4A133	D4A133	580	587	0.0249521	1	1	EHMGEILYKLSSMK	FKDPVK
V-ATPase-A	V-ATPase-A	D4A133	D4A133	596	587	2.80779e-05	1,2,3	20	DGEAKIK	FKDPVK
V-ATPase-B2	V-ATPase-B2	P62815	P62815	48	109	9.91006e-10	1,2	12	LTYKTVSGVNGPLVILDHVK	KTSCEFTGDILR
V-ATPase-B2	V-ATPase-B2	P62815	P62815	81	109	9.93735e-06	1,3	6	YAEIVHLTLPDGTKR	KTSCEFTGDILR
V-ATPase-B2	V-ATPase-B2	P62815	P62815	81	137	0.0121254	1,2,3	12	YAEIVHLTLPDGTKR	VFNGSGKPIDR
V-ATPase-C1	V-ATPase-C1	Q5FVI6	Q5FVI6	245	232	1.29772e-06	1,3	2	ENKFIVR	KAVDDFR
V-ATPase-C1	V-ATPase-C1	Q5FVI6	Q5FVI6	262	156	5.03244e-06	1,3	4	ADKEEMNR	KNAGSLLTR
V-ATPase-C1	V-ATPase-C1	Q5FVI6	Q5FVI6	262	171	0.00315606	1,3	3	ADKEEMNR	SLAEIVKK
V-ATPase-C1	V-ATPase-C1	Q5FVI6	Q5FVI6	262	245	0.0853962	1,3	3	ADKEEMNR	ENKFIVR
V-ATPase-E1	V-ATPase-E1	Q6PCU2	Q6PCU2	99	107	1.28906e-05	1,2,3	17	DDLITDLLNEAKQR	VVKDTTR
V-ATPase-E1	V-ATPase-E1	Q6PCU2	Q6PCU2	107	82	0.114999	1	1	VVKDTTR	LKVLR
V-ATPase-F	V-ATPase-F	P50408	P50408	102	110	0.00068279	1,3	7	EHPYDAAKDSILR	AKGMFTAEDLR
V-ATPase-a1	V-ATPase-a1	P25286	P25286	70	50	0.00259899	1,3	12	FVEKEIR	KFVNEVR
V-ATPase-a1	V-ATPase-a1	P25286	P25286	70	235	0.192453	1,3	2	FVEKEIR	KICEGFR
V-ATPase-a1	V-ATPase-a1	P25286	P25286	70	835	0.00392937	1,2,3	14	FVEKEIR	EGKFDE
V-ATPase-a1	V-ATPase-a1	P25286	P25286	74	70	4.73446e-05	1,2,3	76	KANIPIMDTGENPEVPFPR	FVEKEIR
V-ATPase-a1	V-ATPase-a1	P25286	P25286	74	109	0.0071409	2	2	KANIPIMDTGENPEVPFPR	IENELKEINTNQEALK
V-ATPase-a1	V-ATPase-a1	P25286	P25286	74	119	3.35922e-06	1,2,3	19	KANIPIMDTGENPEVPFPR	EINTNQEALKR
V-ATPase-a1	V-ATPase-a1	P25286	P25286	103	70	0.120111	1	1	DMIDLEANFEKIENELK	FVEKEIR
V-ATPase-a1	V-ATPase-a1	P25286	P25286	109	50	2.08904e-05	1,2,3	13	IENELKEINTNQEALK	KFVNEVR
V-ATPase-a1	V-ATPase-a1	P25286	P25286	109	70	6.12247e-09	1,2,3	87	IENELKEINTNQEALK	FVEKEIR
V-ATPase-a1	V-ATPase-a1	P25286	P25286	119	50	4.1745e-07	1,2,3	15	EINTNQEALKR	KFVNEVR
V-ATPase-a1	V-ATPase-a1	P25286	P25286	119	70	0.000483807	1,2,3	17	EINTNQEALKR	FVEKEIR
V-ATPase-a1	V-ATPase-a1	P25286	P25286	255	50	3.46697e-08	1,2,3	9	KEMASGVNTR	KFVNEVR
V-ATPase-a1	V-ATPase-a1	P25286	P25286	255	70	1.58441e-05	1,3	9	KEMASGVNTR	FVEKEIR
V-ATPase-a1	V-ATPase-a1	P25286	P25286	255	235	3.30236e-11	1,2,3	11	KEMASGVNTR	KICEGFR
V-ATPase-a1	V-ATPase-a1	P25286	P25286	288	70	0.0754017	1,3	3	VLQAAAKNIR	FVEKEIR
V-ATPase-d1	V-ATPase-d1	Q5M7T6	Q5M7T6	24	300	4.6868e-10	1,2,3	21	GLKAGVLSQADYLNLVQCETLEDLK	FFEHEVKLNK
V-ATPase-d1	V-ATPase-d1	Q5M7T6	Q5M7T6	265	300	0.00101348	1,3	6	ADDYEQVKNVADYYPEYK	FFEHEVKLNK
V-ATPase-d1	V-ATPase-d1	Q5M7T6	Q5M7T6	275	300	0.000399176	2	4	NVADYYPEYKLLFEGAGSNPGDK	FFEHEVKLNK
V-ATPase-d1	V-ATPase-d1	Q5M7T6	Q5M7T6	288	300	3.47396e-07	1,2,3	83	LLFEGAGSNPGDKTLEDR	FFEHEVKLNK
V-ATPase-d1	V-ATPase-d1	Q5M7T6	Q5M7T6	288	343	0.0290866	1,2,3	5	LLFEGAGSNPGDKTLEDR	AKIDNYIPIF
V-ATPase-d1	V-ATPase-d1	Q5M7T6	Q5M7T6	300	322	2.00272e-05	1,2,3	6	FFEHEVKLNK	LKEQECR
AP2A1	AP2A1	D3ZUY8	D3ZUY8	35	31	4.61176e-05	1,2,3	11	INKELANIR	EAEIKR
AP2B1	AP2B1	P62944	P62944	383	318	1.77804e-06	1,2,3	7	CAIKVEQSAER	RPEILKQEIK
AP2M1	AP2M1	P84092	P84092	213	256	1.71739e-05	1,3	14	SYLSGMPECKFGMNDK	LSKFDSER
AP2M1	AP2M1	P84092	P84092	213	405	0.238388	1	2	SYLSGMPECKFGMNDK	YLKVFEPK
AP2M1	AP2M1	P84092	P84092	227	256	1.83475e-05	1,2,3	9	QGKGTADETSK	LSKFDSER
AP2M1	AP2M1	P84092	P84092	227	405	0.00202463	1	2	QGKGTADETSK	YLKVFEPK
AP2M1	AP2M1	P84092	P84092	235	224	1.93577e-05	1,2,3	5	GTADETSKSGK	IVIEKQGK
AP2M1	AP2M1	P84092	P84092	235	256	2.35019e-07	1,3	4	GTADETSKSGK	LSKFDSER
AP2M1	AP2M1	P84092	P84092	238	227	2.13372e-09	1,2,3	11	SGKQSIAIDDCTFHQCVR	QGKGTADETSK
AP2M1	AP2M1	P84092	P84092	256	224	4.19244e-05	1,2,3	12	LSKFDSER	IVIEKQGK
AP2M1	AP2M1	P84092	P84092	405	256	2.11511e-05	1,2,3	11	YLKVFEPK	LSKFDSER
AP2M1	AP2M1	P84092	P84092	410	167	5.22985e-05	1,2,3	38	VFEPKLNYSDHDVIK	EGIKYR
AP2M1	AP2M1	P84092	P84092	420	405	0.145309	1,2,3	7	LNYSDHDVIKWVR	YLKVFEPK
ACLY	ACLY	P16638	P16638	177	166	0.687789	1	1	HLLVHAPEDKK	LNAEDIKR
Aldoa	Aldoa	P05065	P05065	99	42	0.0831498	2,3	2	ADDGRPFPQVIKSK	GILAADESTGSIAKR
Aldoa	Aldoa	P05065	P05065	99	140	0.0537202	1,2,3	4	ADDGRPFPQVIKSK	KDGADFAK
Aldoa	Aldoa	P05065	P05065	147	139	3.26185e-05	1,2	4	DGADFAKWR	CAQYKK
Aldoa	Aldoa	P05065	P05065	330	318	0.00527357	1	2	AAQEEYIKR	KENLK
Amphiphysin	Amphiphysin	O08838	O08838	159	161	9.30819e-07	1,3	7	HHLEALQSSKR	KDESR
Amphiphysin	Amphiphysin	O08838	O08838	168	161	0.000267461	1	2	ISKAEEEFQK	KDESR
Amphiphysin	Amphiphysin	O08838	O08838	175	141	1.45482e-08	1,2,3	19	AEEEFQKAQK	KLVDYDSAR
Annexin	Annexin	Q6IMZ3	Q6IMZ3	620	446	0.0504043	2	1	GAGTDEKTLTR	KAMEGAGTDEK
Arpc4	Arpc4	B2RZ72	B2RZ72	77	58	0.011167	1,3	3	VSIAVKQADEIEK	NEKEK
ATLA1	ATLA1	Q6PST4	Q6PST4	241	238	0.198434	1,2	3	LKVSGNQHEELQNVR	FLEKR
Atp1b1	Atp1b1	P07340	P07340	278	222	2.26529e-05	2,3	13	IECKAYGENIGYSEK	DEDKDK
Atp8a1	Atp8a1	F1LUT4	F1LUT4	319	393	0.000113331	1,3	3	DGEKIIYQAASPDEGALVR	LYCKGADTVIYER
Atp8a1	Atp8a1	F1LUT4	F1LUT4	415	408	0.0809142	1,2	7	EITLKHLEQFATEGLR	LAESSKYK
Bcap31	Bcap31	Q6AY58	Q6AY58	191	184	0.00165822	1	2	LKDELASTK	ILKTDLK
CC50A	CC50A	Q6AY41	Q6AY41	119	100	0.0114602	1,2,3	8	DDSQLNGDPSALLNPSKECEPYR	YVKSR
Cct6a	Cct6a	Q3MHS9	Q3MHS9	265	261	2.29815e-05	1,3	7	KFIEDR	LVKAER
Cct6a	Cct6a	Q3MHS9	Q3MHS9	265	273	6.38161e-12	1,3	2	KFIEDR	KIVELK
Cct6a	Cct6a	Q3MHS9	Q3MHS9	280	273	3.09688e-07	1,3	5	KVCGDSDK	KIVELK
Cct7	Cct7	D4AC23	D4AC23	148	144	1.16767e-05	1,3	8	QDKVEQR	EIAVTVKK
Cct7	Cct7	D4AC23	D4AC23	199	250	0.000129547	1,3	3	KVQGGALEESR	AEKDNAEIR
Cd47	Cd47	P97829	P97829	122	59	1.48425e-06	1,2,3	14	EGKTVIELK	WKLNK
CN37	CN37	P13233	P13233	203	196	2.16974e-06	1,2,3	6	KAGQVFLEELGNHK	KSSETLR
CN37	CN37	P13233	P13233	260	401	0.000414659	1,3	6	FCDYGKATGAEEYAQQDVVR	GKPVPVHGSR
CSP	CSP	P60905	P60905	46	32	0.000133042	1,2,3	28	YHPDKNPDNPEAADK	NATSDDIKK
CSP	CSP	P60905	P60905	56	41	8.31362e-07	1,2,3	55	NPDNPEAADKFK	LALKYHPDK
CSP	CSP	P60905	P60905	58	32	0.00814995	1,3	7	FKEINNAHAILTDATK	NATSDDIKK
DYHC1	DYHC1	P38650	P38650	3469	3223	3.00102e-10	1,2,3	15	ADLAAVEAKVNR	IKSQELEVK
Dynactin-150	Dynactin-150	P28023	P28023	68	38	0.000167185	1,2	10	GKNDGTVQGR	VEVIGKGHR
Dynamin-1	Dynamin-1	P21575	P21575	246	240	4.46148e-05	1,3	6	KDITAALAAER	SQKDIDGK
EF1A1	EF1A1	P62630	P62630	386	378	2.33288e-05	1,3	5	KLEDGPK	EKIDR
Endophilin-B1	Endophilin-B1	Q6AYE2	Q6AYE2	176	183	6.68943e-05	1,3	8	LDLDAAKTR	AKAAETK
Endophilin-B2	Endophilin-B2	Q5PPJ9	Q5PPJ9	173	180	0.0269737	1,3	4	RLDLDACKAR	AKAAEAK
F1LUE2	F1LUE2	F1LUE2	F1LUE2	43	57	6.32913e-05	1,2,3	12	LCTGHEYAAKIINTK	DHQKLER
F1LUE2	F1LUE2	F1LUE2	F1LUE2	227	188	4.66415e-06	1,2	10	LYQQIKAGAYDFPSPEWDTVTPEAK	KEAYGK
G3P	G3P	P04797	P04797	261	257	0.000171006	1,2,3	19	VVKQAAEGPLK	YDDIKK
G3P	G3P	P04797	P04797	59	111	0.0389802	1,3	5	FNGTVKAENGK	AGAHLKGGAK
GLNA	GLNA	P09606	P09606	103	107	0.000489797	1,2	5	LVFCEVFKYNR	KPAETNLR
GLNA	GLNA	P09606	P09606	107	334	4.34791e-07	1,3	12	KPAETNLR	KGYFEDR
GLNA	GLNA	P09606	P09606	276	107	1.18625e-07	1,3	11	CIEEAIDKLSK	KPAETNLR
GLNA	GLNA	P09606	P09606	291	107	2.84766e-05	1,2,3	18	AYDPKGGLDNAR	KPAETNLR
GLNA	GLNA	P09606	P09606	291	333	7.6976e-05	1,3	9	AYDPKGGLDNAR	IVGQEKK
GLNA	GLNA	P09606	P09606	291	334	3.10277e-05	1,3	8	AYDPKGGLDNAR	KGYFEDR
GLNA	GLNA	P09606	P09606	372	107	4.45021e-10	1,2,3	28	TCLLNETGDEPFQYKN	KPAETNLR
GNAO	GNAO	P59215	P59215	24	17	0.00559234	1,2	4	NLKEDGISAAK	SKAIEK
GPM6A	GPM6A	Q812E9	Q812E9	257	250	2.54862e-10	1,2,3	41	SKEEQELHDIHSTR	MQKYEDIK
HSP7C	HSP7C	P63018	P63018	531	535	0.000243741	1,3	4	AEDEKQR	DKVSSK
KCC2A	KCC2A	P11275	P11275	32	56	0.00161367	1	3	CVKVLAGQEYAAK	DHQKLER
KCC2A	KCC2A	P11275	P11275	42	56	0.000595008	1,2,3	13	VLAGQEYAAKIINTK	DHQKLER
KCC2A	KCC2A	P11275	P11275	56	47	6.34884e-05	1,2,3	18	DHQKLER	IINTKK
KCC2A	KCC2A	P11275	P11275	56	292	0.00333002	1	3	DHQKLER	KFNAR
KCC2A	KCC2A	P11275	P11275	68	56	0.00800422	1	2	LLKHPNIVR	DHQKLER
KCC2A	KCC2A	P11275	P11275	137	56	0.000167891	1,2,3	10	DLKPENLLLASK	DHQKLER
KCC2A	KCC2A	P11275	P11275	137	148	0.000460126	1,2,3	6	DLKPENLLLASK	LKGAAVK
KCC2A	KCC2A	P11275	P11275	226	56	0.0157223	1	4	LYQQIKAGAYDFPSPEWDTVTPEAK	DHQKLER
KCC2A	KCC2A	P11275	P11275	226	187	5.7351e-06	1,2	23	LYQQIKAGAYDFPSPEWDTVTPEAK	KDPYGK
KCC2A	KCC2A	P11275	P11275	317	323	5.46236e-05	1,3	10	NFSGGKSGGNK	KNDGVK
KCC2A	KCC2A	P11275	P11275	328	347	1.12301e-06	1,2,3	7	NDGVKESSESTNTTIEDEDTK	KQEIIK
KCC2A	KCC2A	P11275	P11275	344	347	1.51508e-09	1,2,3	27	ESSESTNTTIEDEDTKVR	KQEIIK
KCC2A	KCC2A	P11275	P11275	347	323	2.62714e-07	1,2,3	7	KQEIIK	KNDGVK
KPCB	KPCB	P68403-2	P68403-2	315	304	0.00699486	1,2,3	3	IGQGTKAPEEK	QKFER
KPYM	KPYM	P11980-2	P11980-2	247	256	1.16129e-11	3	6	KAADVHEVR	KVLGEK
LSAMP	LSAMP	Q62813	Q62813	58	88	0.00283439	1,2,3	7	CVVEDKNSK	VELEKR
Myosin-Va	Myosin-Va	A0A0G2K4Y7	A0A0G2K4Y7	994	997	0.000798881	1,2	5	VLSLQEEIAKLR	KDLEQTR
NSF	NSF	Q9QUL6	Q9QUL6	198	202	5.36827e-06	1,2,3	23	AENSSLNLIGKAK	TKENR
OPCM	OPCM	P32736	P32736	230	275	0.000119037	1,2,3	9	AKNTGVSVGQK	IENKGR
PFKAP	PFKAP	P47860	P47860	730	737	7.90895e-07	1,2,3	15	DLLFKPVAELR	KATDFEHR
PRS4	PRS4	P62193	P62193	91	98	0.00989492	1,3	5	NQEQMKPLEEKQEEER	SKVDDLR
PSA2	PSA2	P17220	P17220	53	64	0.00050227	1	8	QKSILYDER	SVHKVEPITK
PSA3	PSA3	P18422	P18422	65	230	9.14826e-05	1,2,3	11	LYEEGSNKR	HEIVPKDVR
PSA3	PSA3	P18422	P18422	230	238	0.00436749	1	5	HEIVPKDVR	EEAEKYAK
Psma4	Psma4	P21670	P21670	246	238	0.000433723	1	3	HEEEEAKAER	EVEQLIKK
Psmc3	Psmc3	Q6P6U2	Q6P6U2	73	77	0.00487761	1,3	4	VTHELQAMKDK	IKENSEK
Psmc6	Psmc6	G3V6W6	G3V6W6	34	41	0.102564	1,3	11	LLEHKEIDGR	LKELR
Psmc6	Psmc6	G3V6W6	G3V6W6	48	41	0.00306539	1,2,3	6	EQLKELTK	LKELR
Psmd3	Psmd3	Q5U2S7	Q5U2S7	219	178	0.00356813	1,2	7	VYEFLDKLDVVR	YKEAQK
REEP5	REEP5	B2RZ37	B2RZ37	157	164	3.17119e-06	1,2	3	HESQVDSVVKDVK	AKETADAISK
VAPA	VAPA	Q9Z270	Q9Z270	125	52	0.0466811	1,2,3	14	EAKPDELMDSKLR	VKTTAPR
VIAAT	VIAAT	O35458	O35458	113	261	0.0145117	1,2,3	4	DQAVGAGGEFGGHDKPK	NLKAVSK
Wfs1	Wfs1	E9PT53	E9PT53	800	681	0.0340225	1	1	GHEEDDITKDIVLR	AWKETNMAR
