# Supplementary material for: Cross-linking mass spectrometry uncovers protein interactions and functional assemblies in synaptic vesicle membranes
Source: Nat Commun. 2021 Feb 8;12:858. doi: 10.1038/s41467-021-21102-w (PMC7870876; doi:10.1038/s41467-021-21102-w)
Supplement: Supplementary file 9 — Supplementary Data 7 [file 41467_2021_21102_MOESM9_ESM.xlsx]

## Sheet: Cross-links
Table S7: Cross-links identified in synaptic vesicle proteins after incubation with the soluble DN-SNARE complex
The protein names, the database accession no's, the cross-linked residues and the peptide sequences of the two cross-linked proteins are given. Cross-linked residues are highlighted in bold in the peptide seuqneces. The pLink score, the replicate number in which the cross-link was observed and the number of spectra are given for each cross-link.
Protein 1	Protein 2	UniProt Acc.No. 1	UniProt Acc.No. 2	Xpos 1	Xpos 2	Score	Replicate no.	# Spectra	Peptide sequence 1	Peptide sequence 2
Homo-multimeric cross-links
Synaptobrevin-2	Synaptobrevin-2	P63045	P63045	85	87	0.00027832	2	1	ADALQAGASQFETSAAKLKR	RKYWWK
Synaptobrevin-2	Synaptobrevin-2	P63045	P63045	87	87	3.80071e-05	1,3	5	RKYWWK	KYWWK
Synaptobrevin-2	Synaptobrevin-2	P63045	P63045	91	87	2.42008e-20	1,2,3	63	KYWWKNLK	KYWWK
Syntaxin-1A	Syntaxin-1A	P32851	P32851	204	204	0.00225389	2,3	2	HSEIIKLENSIR	HSEIIKLENSIR
SNAP-25	SNAP-25	P60881	P60881	40	40	0.543967	3	1	RMLQLVEESKDAGIR	MLQLVEESKDAGIR
SNAP-25	SNAP-25	P60881	P60881	96	96	0.000883876	1,3	6	LKSSDAYKK	LKSSDAYK
SNAP-25	SNAP-25	P60881	P60881	96	102	9.90893e-11	1,2,3	28	LKSSDAYK	SSDAYKK
SNAP-25	SNAP-25	P60881	P60881	102	102	0.0863286	1,3	3	SSDAYKK	SSDAYKK
SNAP-25	SNAP-25	P60881	P60881	103	102	6.20054e-11	1,2,3	46	KAWGNNQDGVVASQPAR	SSDAYKK
SNAP-25	SNAP-25	P60881	P60881	103	103	0.125256	1	2	KAWGNNQDGVVASQPAR	KAWGNNQDGVVASQPAR
SNAP-25	SNAP-25	P60881	P60881	184	184	0.141937	3	2	IMEKADSNK	IMEKADSNK
SNAP-25	SNAP-25	P60881	P60881	184	189	5.92059e-11	1,2,3	31	IMEKADSNK	ADSNKTR
Synaptophysin	Synaptophysin	P07825	P07825	83	83	0.0266182	1	2	LHQVYFDAPSCVKGGTTK	LHQVYFDAPSCVKGGTTK
Aldoa	Aldoa	P05065	P05065	111	111	0.234526	1	4	VDKGVVPLAGTNGETTTQGLDGLSER	VDKGVVPLAGTNGETTTQGLDGLSER
G3P	G3P	P04797	P04797	64	70	0.268114	1	1	AENGKLVINGKPITIFQER	LVINGKPITIFQER
PFKAL	PFKAL	P30835	P30835	727	727	0.120457	1	1	KETDFEHR	KETDFEHR
Inter-molecular cross-links
Synaptobrevin-2	SNAP-25	P63045	P60881	59	40	0.126376	1,2	2	DQKLSELDDR	MLQLVEESKDAGIR
Synaptobrevin-2	SNAP-25	P63045	P60881	59	96	0.00405484	1,2,3	5	DQKLSELDDR	LKSSDAYK
Synaptobrevin-2	SNAP-25	P63045	P60881	59	102	0.0202138	1,3	3	DQKLSELDDR	SSDAYKK
Synaptobrevin-2	SNAP-25	P63045	P60881	59	103	9.72481e-08	1,2,3	32	DQKLSELDDR	KAWGNNQDGVVASQPAR
Synaptobrevin-2	SNAP-25	P63045	P60881	59	184	0.269914	1,3	3	DQKLSELDDR	IMEKADSNK
Synaptobrevin-2	SNAP-25	P63045	P60881	83	40	0.000255309	1,2,3	20	ADALQAGASQFETSAAKLK	MLQLVEESKDAGIR
Synaptobrevin-2	SNAP-25	P63045	P60881	83	96	1.05487e-05	1,2,3	21	ADALQAGASQFETSAAKLK	LKSSDAYK
Synaptobrevin-2	SNAP-25	P63045	P60881	83	102	0.0069085	1,2,3	10	ADALQAGASQFETSAAKLK	SSDAYKK
Synaptobrevin-2	SNAP-25	P63045	P60881	83	103	2.50077e-05	1,2,3	27	ADALQAGASQFETSAAKLK	KAWGNNQDGVVASQPAR
Synaptobrevin-2	SNAP-25	P63045	P60881	83	184	0.00198167	1,2	3	ADALQAGASQFETSAAKLK	IMEKADSNK
Synaptobrevin-2	SNAP-25	P63045	P60881	87	40	9.53616e-14	1,2,3	77	KYWWK	MLQLVEESKDAGIR
Synaptobrevin-2	SNAP-25	P63045	P60881	87	96	1.74731e-15	1,2,3	29	KYWWK	LKSSDAYK
Synaptobrevin-2	SNAP-25	P63045	P60881	87	102	5.28489e-10	1,2,3	18	KYWWK	SSDAYKK
Synaptobrevin-2	SNAP-25	P63045	P60881	87	103	6.0302e-08	1,2,3	47	KYWWK	KAWGNNQDGVVASQPAR
Synaptobrevin-2	SNAP-25	P63045	P60881	87	184	2.97825e-11	1,2,3	14	KYWWK	IMEKADSNK
Synaptobrevin-2	SNAP-25	P63045	P60881	87	189	3.02459e-15	1,2,3	18	KYWWK	ADSNKTR
Synaptobrevin-2	SNAP-25	P63045	P60881	91	40	0.0109379	1,2,3	6	KYWWKNLK	MLQLVEESKDAGIR
Synaptobrevin-2	SNAP-25	P63045	P60881	91	103	0.000130436	1,2,3	15	KYWWKNLK	KAWGNNQDGVVASQPAR
Synaptobrevin-2	SNAP-25	P63045	P60881	91	189	0.110063	3	1	YWWKNLK	ADSNKTR
Synaptobrevin-2	Syntaxin-1A	P63045	P32851	59	204	0.00202799	1,2,3	15	DQKLSELDDR	HSEIIKLENSIR
Synaptobrevin-2	Syntaxin-1A	P63045	P32851	59	252	0.0276909	1,3	2	DQKLSELDDR	AVSDTKK
Synaptobrevin-2	Syntaxin-1A	P63045	P32851	83	204	2.4417e-07	1,2,3	39	ADALQAGASQFETSAAKLK	HSEIIKLENSIR
Synaptobrevin-2	Syntaxin-1A	P63045	P32851	83	252	6.49447e-05	1,2	3	ADALQAGASQFETSAAKLK	AVSDTKK
Synaptobrevin-2	Syntaxin-1A	P63045	P32851	87	204	1.64847e-17	1,2,3	55	KYWWK	HSEIIKLENSIR
Synaptobrevin-2	Syntaxin-1A	P63045	P32851	87	252	1.73337e-09	1,2,3	20	KYWWK	AVSDTKK
Synaptobrevin-2	Syntaxin-1A	P63045	P32851	91	204	0.0251514	1,2,3	11	KYWWKNLK	HSEIIKLENSIR
Synaptobrevin-2	Syntaxin-1A	P63045	P32851	91	252	0.164977	1,3	3	KYWWKNLK	AVSDTKK
SNAP-25	Syntaxin-1A	P60881	P32851	40	204	1.37188e-08	1,2,3	75	MLQLVEESKDAGIR	HSEIIKLENSIR
SNAP-25	Syntaxin-1A	P60881	P32851	96	204	7.31336e-06	1,2,3	33	LKSSDAYK	HSEIIKLENSIR
SNAP-25	Syntaxin-1A	P60881	P32851	96	252	1.70298e-08	1,3	7	LKSSDAYK	AVSDTKK
SNAP-25	Syntaxin-1A	P60881	P32851	102	204	2.37286e-07	1,2,3	19	SSDAYKK	HSEIIKLENSIR
SNAP-25	Syntaxin-1A	P60881	P32851	102	252	9.06994e-09	1,2,3	9	SSDAYKK	AVSDTKK
SNAP-25	Syntaxin-1A	P60881	P32851	103	204	8.10905e-08	1,2,3	54	KAWGNNQDGVVASQPAR	HSEIIKLENSIR
SNAP-25	Syntaxin-1A	P60881	P32851	103	252	0.000670745	1,2,3	8	KAWGNNQDGVVASQPAR	AVSDTKK
SNAP-25	Syntaxin-1A	P60881	P32851	184	204	0.00037269	1,2,3	20	IMEKADSNK	HSEIIKLENSIR
SNAP-25	Syntaxin-1A	P60881	P32851	184	252	2.1353e-06	1,2,3	11	IMEKADSNK	AVSDTKK
SNAP-25	Syntaxin-1A	P60881	P32851	189	252	0.000341518	1,2,3	7	ADSNKTR	AVSDTKK
Synaptobrevin-2	Rab3A	P63045	P63012	83	173	0.0756258	1	1	ADALQAGASQFETSAAKLK	DNINVKQTFER
Synaptobrevin-2	SV2A	P63045	Q02563	87	16	0.000307201	1,3	3	KYWWK	GAKDIAK
Synaptobrevin-2	Synapsin-1	P63045	P09951	59	179	0.161158	1	1	DQKLSELDDR	SLKPDFVLIR
Synaptobrevin-2	Synapsin-1	P63045	P09951	83	179	0.101263	1,3	3	ADALQAGASQFETSAAKLK	SLKPDFVLIR
Synaptobrevin-2	Synapsin-1	P63045	P09951	83	574	0.199799	1	1	ADALQAGASQFETSAAKLK	QASISGPAPPKVSGASPGGQQR
Synaptobrevin-2	Synapsin-1	P63045	P09951	87	173	2.64375e-05	1,3	3	KYWWK	NGVKVVR
Synaptobrevin-2	Synapsin-1	P63045	P09951	87	179	0.000958023	1,2,3	8	KYWWK	SLKPDFVLIR
Synaptobrevin-2	Synapsin-1	P63045	P09951	87	311	0.00422551	1	3	KYWWK	TYATAEPFIDAKYDVR
Synaptobrevin-2	Synapsin-1	P63045	P09951	87	574	0.0881738	1	2	KYWWK	QASISGPAPPKVSGASPGGQQR
Synaptobrevin-2	Synaptotagmin-1	P63045	P21707	83	200	0.242712	1	1	ADALQAGASQFETSAAKLK	KTLNPVFNEQFTFK
Synaptobrevin-2	V-ATPase-E1	P63045	Q6PCU2	87	82	0.000232648	1,2,3	4	KYWWK	LKVLR
Synaptobrevin-2	V-ATPase-a1	P63045	P25286	87	50	0.0048154	1	2	KYWWK	KFVNEVR
Synaptobrevin-2	V-ATPase-a1	P63045	P25286	87	70	0.30317	1	2	KYWWK	FVEKEIR
Synaptobrevin-2	V-ATPase-a1	P63045	P25286	87	255	2.69473e-05	1,3	3	KYWWK	KEMASGVNTR
Synaptobrevin-2	Aldoa	P63045	P05065	87	140	0.00562245	1	1	KYWWK	KDGADFAK
Synaptobrevin-2	G3P	P63045	P04797	87	249	0.160064	1	2	KYWWK	LEKPAK
CSP	SNAP-25	P60905	P60881	41	96	0.303974	1	1	LALKYHPDKNPDNPEAADK	LKSSDAYK
CSP	SNAP-25	P60905	P60881	46	96	0.38077	1	1	YHPDKNPDNPEAADK	LKSSDAYK
Rab1A	SNAP-25	Q6NYB7	P60881	61	103	0.00683351	1	1	TIKLQIWDTAGQER	KAWGNNQDGVVASQPAR
Rab39a	SNAP-25	D3ZZP2	P60881	63	103	0.26108	1	1	IKLQLWDTAGQER	KAWGNNQDGVVASQPAR
Rab3A	SNAP-25	P63012	P60881	62	40	0.0764576	1	2	VKTIYR	MLQLVEESKDAGIR
Rab3A	SNAP-25	P63012	P60881	72	40	0.100425	1	1	IKLQIWDTAGQER	MLQLVEESKDAGIR
SV2A	SNAP-25	Q02563	P60881	16	40	0.283078	1	1	GAKDIAK	MLQLVEESKDAGIR
SV2A	SNAP-25	Q02563	P60881	385	40	0.00740513	1,3	3	AKGHPER	MLQLVEESKDAGIR
SV2A	SNAP-25	Q02563	P60881	385	103	0.0494678	1	2	AKGHPER	KAWGNNQDGVVASQPAR
SV2A	SNAP-25	Q02563	P60881	485	103	0.244693	1	1	TKVFPGER	KAWGNNQDGVVASQPAR
Synapsin-1	SNAP-25	P09951	P60881	179	96	0.112566	1,3	2	SLKPDFVLIR	LKSSDAYK
Synapsin-1	SNAP-25	P09951	P60881	179	103	0.0429327	1,2,3	4	SLKPDFVLIR	KAWGNNQDGVVASQPAR
Synapsin-1	SNAP-25	P09951	P60881	574	40	0.140409	1	3	QASISGPAPPKVSGASPGGQQR	MLQLVEESKDAGIR
Synapsin-1	SNAP-25	P09951	P60881	574	96	0.0117243	1,3	3	QASISGPAPPKVSGASPGGQQR	LKSSDAYK
Synapsin-1	SNAP-25	P09951	P60881	574	103	0.32718	1	1	QASISGPAPPKVSGASPGGQQR	KAWGNNQDGVVASQPAR
Synapsin-1	SNAP-25	P09951	P60881	591	96	0.253546	1	1	QGPPQKPPGPAGPIR	LKSSDAYK
Synapsin-1	SNAP-25	P09951	P60881	591	103	0.555935	3	1	QGPPQKPPGPAGPIR	KAWGNNQDGVVASQPAR
Synaptophysin	SNAP-25	P07825	P60881	83	96	0.0466011	1	3	LHQVYFDAPSCVKGGTTK	LKSSDAYK
Synaptophysin	SNAP-25	P07825	P60881	83	103	0.00192575	1,2	6	LHQVYFDAPSCVKGGTTK	KAWGNNQDGVVASQPAR
Synaptophysin	SNAP-25	P07825	P60881	186	96	0.117683	1,3	2	QTGNTCKELR	LKSSDAYK
Synaptophysin	SNAP-25	P07825	P60881	186	103	0.372627	3	1	QTGNTCKELR	KAWGNNQDGVVASQPAR
Synaptotagmin-1	SNAP-25	P21707	P60881	107	40	0.383472	1	1	DVKDLGK	MLQLVEESKDAGIR
Synaptotagmin-1	SNAP-25	P21707	P60881	192	40	0.333157	1	1	KFETK	MLQLVEESKDAGIR
Synaptotagmin-1	SNAP-25	P21707	P60881	332	103	0.000173266	1	1	KNTLNPYYNESFSFEVPFEQIQK	KAWGNNQDGVVASQPAR
Synaptotagmin-1	SNAP-25	P21707	P60881	375	96	0.00116807	1	2	NDAIGKVFVGYNSTGAELR	LKSSDAYK
V-ATPase-B2	SNAP-25	P62815	P60881	109	103	0.211263	1	1	KTSCEFTGDILR	KAWGNNQDGVVASQPAR
V-ATPase-G2	SNAP-25	Q8R2H0	P60881	21	40	0.403759	1	1	AAEKVADAR	MLQLVEESKDAGIR
V-ATPase-G2	SNAP-25	Q8R2H0	P60881	21	103	0.504168	3	1	AAEKVADAR	KAWGNNQDGVVASQPAR
V-ATPase-a1	SNAP-25	P25286	P60881	50	40	0.316033	3	1	KFVNEVR	MLQLVEESKDAGIR
V-ATPase-a1	SNAP-25	P25286	P60881	50	96	0.000448255	1,3	3	KFVNEVR	LKSSDAYK
V-ATPase-a1	SNAP-25	P25286	P60881	50	103	0.211521	1	1	KFVNEVR	KAWGNNQDGVVASQPAR
V-ATPase-a1	SNAP-25	P25286	P60881	235	103	0.0535091	1	1	KICEGFR	KAWGNNQDGVVASQPAR
V-ATPase-a1	SNAP-25	P25286	P60881	255	40	0.0766796	3	1	KEMASGVNTR	MLQLVEESKDAGIR
V-ATPase-a1	SNAP-25	P25286	P60881	255	96	0.0868911	1	4	KEMASGVNTR	LKSSDAYK
V-ATPase-a1	SNAP-25	P25286	P60881	255	102	0.0464555	3	2	KEMASGVNTR	SSDAYKK
V-ATPase-a1	SNAP-25	P25286	P60881	255	103	0.0260305	1,3	5	KEMASGVNTR	KAWGNNQDGVVASQPAR
SNAP-25	GLNA	P60881	P09606	96	107	0.321722	1	2	LKSSDAYK	KPAETNLR
SNAP-25	AP2A1	P60881	D3ZUY8	103	35	0.262129	1	1	KAWGNNQDGVVASQPAR	INKELANIR
SNAP-25	G3P	P60881	P04797	40	261	0.0145515	1	1	MLQLVEESKDAGIR	VVKQAAEGPLK
SNAP-25	G3P	P60881	P04797	103	70	0.286434	1	1	KAWGNNQDGVVASQPAR	LVINGKPITIFQER
SNAP-25	G3P	P60881	P04797	103	217	0.14972	1	1	KAWGNNQDGVVASQPAR	AVGKVIPELNGK
SNAP-25	G3P	P60881	P04797	103	261	0.00226169	1,3	4	KAWGNNQDGVVASQPAR	VVKQAAEGPLK
SNAP-25	GLNA	P60881	P09606	40	107	0.00636434	1,2,3	3	MLQLVEESKDAGIR	KPAETNLR
SNAP-25	GLNA	P60881	P09606	40	291	0.41957	1	1	MLQLVEESKDAGIR	AYDPKGGLDNAR
SNAP-25	GLNA	P60881	P09606	103	291	0.211341	1,2	2	KAWGNNQDGVVASQPAR	AYDPKGGLDNAR
SNAP-25	MBP	P60881	P02688	40	100	0.239215	1	1	MLQLVEESKDAGIR	TTHYGSLPQKSQR
Syntaxin-1A	SV2A	P32851	Q02563	204	385	0.0159709	1	1	HSEIIKLENSIR	AKGHPER
Syntaxin-1A	Synapsin-1	P32851	P09951	204	179	0.0677833	2,3	3	HSEIIKLENSIR	SLKPDFVLIR
Syntaxin-1A	Synapsin-1	P32851	P09951	204	311	0.312863	1	1	HSEIIKLENSIR	TYATAEPFIDAKYDVR
Syntaxin-1A	Synapsin-1	P32851	P09951	204	318	0.275857	1	1	HSEIIKLENSIR	VQKIGQNYK
Syntaxin-1A	Synapsin-1	P32851	P09951	204	574	0.154913	1,2	2	HSEIIKLENSIR	QASISGPAPPKVSGASPGGQQR
Syntaxin-1A	Synapsin-1	P32851	P09951	204	591	0.000833311	1,2,3	4	HSEIIKLENSIR	QGPPQKPPGPAGPIR
Syntaxin-1A	Synaptophysin	P32851	P07825	204	83	0.235677	1,3	2	HSEIIKLENSIR	LHQVYFDAPSCVKGGTTK
Syntaxin-1A	Synaptophysin	P32851	P07825	204	163	0.298869	3	1	HSEIIKLENSIR	GLSDVKMATDPENIIK
Syntaxin-1A	Synaptophysin	P32851	P07825	204	186	0.313274	3	1	HSEIIKLENSIR	QTGNTCKELR
Syntaxin-1A	Synaptotagmin-1	P32851	P21707	204	107	0.269249	1	1	HSEIIKLENSIR	DVKDLGK
Syntaxin-1A	V-ATPase-G2	P32851	Q8R2H0	204	21	0.133335	1	1	HSEIIKLENSIR	AAEKVADAR
Syntaxin-1A	V-ATPase-a1	P32851	P25286	204	50	0.227214	1	2	HSEIIKLENSIR	KFVNEVR
Syntaxin-1A	V-ATPase-a1	P32851	P25286	204	255	0.220592	1,3	2	HSEIIKLENSIR	KEMASGVNTR
Syntaxin-1A	G3P	P32851	P04797	204	261	0.000216954	1	2	HSEIIKLENSIR	VVKQAAEGPLK
Syntaxin-1A	G3P	P32851	P04797	204	249	0.381809	1	1	HSEIIKLENSIR	LEKPAK
Synaptophysin	SV2A	P07825	Q02563	83	385	0.000922629	1	3	LHQVYFDAPSCVKGGTTK	AKGHPER
Synaptophysin	Synaptogyrin-1	P07825	Q62876	83	136	0.0717116	1	1	LHQVYFDAPSCVKGGTTK	PKDNPLNEGTDAAR
Synaptophysin	Synaptogyrin-1	P07825	Q62876	163	136	0.000140437	1	1	GLSDVKMATDPENIIK	PKDNPLNEGTDAAR
Synaptophysin	Synapsin-1	P07825	P09951	163	574	0.0237796	1	1	GLSDVKMATDPENIIK	QASISGPAPPKVSGASPGGQQR
Synaptophysin	V-ATPase-a1	P07825	P25286	83	50	0.00250302	1	1	LHQVYFDAPSCVKGGTTK	KFVNEVR
Synaptophysin	V-ATPase-d1	P07825	Q5M7T6	83	24	0.00510956	1	1	LHQVYFDAPSCVKGGTTK	GLKAGVLSQADYLNLVQCETLEDLK
V-ATPase-A	V-ATPase-B2	D4A133	P62815	443	403	0.478981	3	1	KHFPSVNWLISYSK	LMKSAIGEGMTR
V-ATPase-B2	V-ATPase-E1	P62815	Q6PCU2	48	191	1.02485e-10	1,2,3	10	LTYKTVSGVNGPLVILDHVK	IKVSNTLESR
V-ATPase-B2	V-ATPase-E1	P62815	Q6PCU2	81	191	0.0161312	1,2	2	YAEIVHLTLPDGTKR	IKVSNTLESR
V-ATPase-B2	V-ATPase-E1	P62815	Q6PCU2	109	191	0.00400783	1	4	KTSCEFTGDILR	IKVSNTLESR
V-ATPase-G1	V-ATPase-E1	B2GUV5	Q6PCU2	37	52	0.000384708	1	1	QAKEEAQAEIEQYR	LKIMEYYEK
V-ATPase-G2	V-ATPase-E1	Q8R2H0	Q6PCU2	37	52	7.5384e-05	1,3	3	QAKEEAQMEVEQYR	LKIMEYYEK
V-ATPase-a1	SV2A	P25286	Q02563	50	385	0.157408	1,3	2	KFVNEVR	AKGHPER
ALDOC	Aldoa	P09117	P05065	111	111	0.00412125	1	3	VDKGVVPLAGTDGETTTQGLDGLLER	VDKGVVPLAGTNGETTTQGLDGLSER
Arpc4	ARP5L	B2RZ72	A1L108	44	69	0.47355	3	1	SSKELLLQPVTISR	NSPINTKNQAVK
PRS4	PRS7	P62193	Q63347	69	58	0.000234681	1	2	IKDYLLMEEEFIR	KINELTGIK
Psmd14	Psmd7	Q4V8E2	D4AEH3	152	180	0.158312	1	1	AVAVVVDPIQSVKGK	DIKDTTVGTLSQR
Intra-molecular cross-links
Synaptobrevin-2	Synaptobrevin-2	P63045	P63045	59	52	0.00106041	1,2,3	7	DQKLSELDDR	VNVDKVLER
Synaptobrevin-2	Synaptobrevin-2	P63045	P63045	59	87	1.29533e-16	1,2,3	35	DQKLSELDDR	KYWWK
Synaptobrevin-2	Synaptobrevin-2	P63045	P63045	59	91	1.26114e-05	1,2,3	21	DQKLSELDDR	KYWWKNLK
Synaptobrevin-2	Synaptobrevin-2	P63045	P63045	83	59	2.31189e-09	1,2,3	29	ADALQAGASQFETSAAKLK	DQKLSELDDR
Synaptobrevin-2	Synaptobrevin-2	P63045	P63045	83	87	1.21457e-21	1,2,3	219	ADALQAGASQFETSAAKLK	KYWWK
Synaptobrevin-2	Synaptobrevin-2	P63045	P63045	83	91	4.31197e-07	1,2,3	145	ADALQAGASQFETSAAKLK	KYWWKNLK
Synaptobrevin-2	Synaptobrevin-2	P63045	P63045	85	91	0.316136	2,3	2	ADALQAGASQFETSAAKLKR	YWWKNLK
SNAP-25	SNAP-25	P60881	P60881	40	96	2.06174e-10	1,2,3	67	MLQLVEESKDAGIR	LKSSDAYK
SNAP-25	SNAP-25	P60881	P60881	40	102	1.51991e-10	1,2,3	66	MLQLVEESKDAGIR	SSDAYKK
SNAP-25	SNAP-25	P60881	P60881	40	184	2.09156e-06	1,2,3	51	MLQLVEESKDAGIR	IMEKADSNK
SNAP-25	SNAP-25	P60881	P60881	40	189	0.005839	1,2,3	11	MLQLVEESKDAGIR	ADSNKTR
SNAP-25	SNAP-25	P60881	P60881	72	103	0.338794	1,2,3	6	IEEGMDQINKDMKEAEK	KAWGNNQDGVVASQPAR
SNAP-25	SNAP-25	P60881	P60881	96	72	0.441349	3	2	FCGLCVCPCNKLKSSDAYK	DMKEAEK
SNAP-25	SNAP-25	P60881	P60881	96	189	7.84779e-18	1,2,3	59	LKSSDAYK	ADSNKTR
SNAP-25	SNAP-25	P60881	P60881	102	76	0.363399	1,2,3	4	SSDAYKKAWGNNQDGVVASQPAR	DMKEAEKNLTDLGK
SNAP-25	SNAP-25	P60881	P60881	102	189	2.54246e-18	1,2,3	16	SSDAYKK	ADSNKTR
SNAP-25	SNAP-25	P60881	P60881	103	40	1.79652e-10	1,2,3	99	KAWGNNQDGVVASQPAR	MLQLVEESKDAGIR
SNAP-25	SNAP-25	P60881	P60881	103	76	0.216141	1,2,3	7	KAWGNNQDGVVASQPAR	EAEKNLTDLGK
SNAP-25	SNAP-25	P60881	P60881	103	96	7.61943e-20	1,2,3	72	KAWGNNQDGVVASQPAR	LKSSDAYK
SNAP-25	SNAP-25	P60881	P60881	103	184	4.9383e-12	1,2,3	80	KAWGNNQDGVVASQPAR	IMEKADSNK
SNAP-25	SNAP-25	P60881	P60881	103	189	2.61549e-10	1,2,3	46	KAWGNNQDGVVASQPAR	ADSNKTR
SNAP-25	SNAP-25	P60881	P60881	103	201	0.00108807	1,2,3	11	KAWGNNQDGVVASQPAR	ATKMLGSG
SNAP-25	SNAP-25	P60881	P60881	184	96	6.38424e-18	1,2,3	62	IMEKADSNK	LKSSDAYK
SNAP-25	SNAP-25	P60881	P60881	184	102	3.3343e-16	1,2,3	56	IMEKADSNK	SSDAYKK
Syntaxin-1A	Syntaxin-1A	P32851	P32851	204	252	3.38915e-08	1,2,3	30	HSEIIKLENSIR	AVSDTKK
Syntaxin-1A	Syntaxin-1A	P32851	P32851	204	260	0.0168255	1,2	7	HSEIIKLENSIR	YQSKAR
Syntaxin-1B	Syntaxin-1B	P61265	P61265	45	87	0.00411423	1,2	4	GCIEKLSEDVEQVK	TANKVR
Syntaxin-1B	Syntaxin-1B	P61265	P61265	139	54	0.0197877	3	1	FVEVMTEYNATQSKYR	LSEDVEQVKK
Synaptotagmin-1	Synaptotagmin-1	P21707	P21707	98	107	0.00517041	1,3	10	GGKNAINMK	DVKDLGK
Synaptotagmin-1	Synaptotagmin-1	P21707	P21707	104	111	0.225191	3	1	NAINMKDVK	DLGKTMK
Synaptotagmin-1	Synaptotagmin-1	P21707	P21707	114	107	1.20452e-08	1,2,3	18	TMKDQALK	DVKDLGK
Synaptotagmin-1	Synaptotagmin-1	P21707	P21707	133	141	0.00169933	1	8	DQALKDDDAETGLTDGEEKEEPK	EEEKLGK
Synaptotagmin-1	Synaptotagmin-1	P21707	P21707	189	192	4.21079e-10	1,2,3	29	VFLLPDKK	KFETK
Synaptotagmin-1	Synaptotagmin-1	P21707	P21707	196	107	0.296046	1	2	FETKVHR	DVKDLGK
Synaptotagmin-1	Synaptotagmin-1	P21707	P21707	200	196	0.000103678	1,3	6	KTLNPVFNEQFTFK	FETKVHR
Synaptotagmin-1	Synaptotagmin-1	P21707	P21707	236	107	0.0519946	1	3	FSKHDIIGEFK	DVKDLGK
Synaptotagmin-1	Synaptotagmin-1	P21707	P21707	236	189	0.000421479	1,2,3	19	FSKHDIIGEFK	VFLLPDKK
Synaptotagmin-1	Synaptotagmin-1	P21707	P21707	236	191	6.94531e-05	1	3	FSKHDIIGEFK	KKFETK
Synaptotagmin-1	Synaptotagmin-1	P21707	P21707	236	192	3.24489e-08	1,2,3	28	FSKHDIIGEFK	KFETK
Synaptotagmin-1	Synaptotagmin-1	P21707	P21707	244	189	9.64114e-05	1,2,3	9	HDIIGEFKVPMNTVDFGHVTEEWR	VFLLPDKK
Synaptotagmin-1	Synaptotagmin-1	P21707	P21707	244	192	3.8193e-09	1,2,3	25	HDIIGEFKVPMNTVDFGHVTEEWR	KFETK
Synaptotagmin-1	Synaptotagmin-1	P21707	P21707	244	267	1.85226e-06	1,3	8	HDIIGEFKVPMNTVDFGHVTEEWR	DLQSAEKEEQEK
Synaptotagmin-1	Synaptotagmin-1	P21707	P21707	267	189	0.022142	1,3	8	DLQSAEKEEQEK	VFLLPDKK
Synaptotagmin-1	Synaptotagmin-1	P21707	P21707	267	192	0.00199784	1,3	4	DLQSAEKEEQEK	KFETK
Synaptotagmin-1	Synaptotagmin-1	P21707	P21707	267	236	0.000666143	1,2,3	11	DLQSAEKEEQEK	FSKHDIIGEFK
Synaptotagmin-1	Synaptotagmin-1	P21707	P21707	272	189	0.173132	1	3	EEQEKLGDICFSLR	VFLLPDKK
Synaptotagmin-1	Synaptotagmin-1	P21707	P21707	272	192	4.99839e-05	1	13	DLQSAEKEEQEKLGDICFSLR	KFETK
Synaptotagmin-1	Synaptotagmin-1	P21707	P21707	313	369	3.54586e-08	1,3	10	MDVGGLSDPYVKIHLMQNGK	IGKNDAIGK
Synaptotagmin-1	Synaptotagmin-1	P21707	P21707	313	375	3.14183e-13	1,3	17	MDVGGLSDPYVKIHLMQNGK	NDAIGKVFVGYNSTGAELR
Synaptotagmin-1	Synaptotagmin-1	P21707	P21707	332	366	0.00159073	1	1	KNTLNPYYNESFSFEVPFEQIQK	VQVVVTVLDYDKIGK
Synaptotagmin-1	Synaptotagmin-1	P21707	P21707	375	107	6.77539e-05	1	3	NDAIGKVFVGYNSTGAELR	DVKDLGK
Synaptotagmin-1	Synaptotagmin-1	P21707	P21707	375	236	3.3683e-06	1	4	NDAIGKVFVGYNSTGAELR	FSKHDIIGEFK
Synaptotagmin-2	Synaptotagmin-2	P29101	P29101	190	193	0.000638341	1,3	8	VFLLPDKK	KYETK
Synaptotagmin-2	Synaptotagmin-2	P29101	P29101	245	190	0.0267984	1	1	HDIIGEVKVPMNTVDLGQPIEEWR	VFLLPDKK
Synaptotagmin-2	Synaptotagmin-2	P29101	P29101	245	193	1.81214e-05	1,3	4	HDIIGEVKVPMNTVDLGQPIEEWR	KYETK
Synaptotagmin-2	Synaptotagmin-2	P29101	P29101	314	376	0.00163627	1,3	3	MDVGGLSDPYVKIHLMQNGK	NEAIGKIFVGSNATGTELR
SV2A	SV2A	Q02563	Q02563	109	16	0.000218917	1	3	AESGGKGER	GAKDIAK
SV2A	SV2A	Q02563	Q02563	143	485	0.00299865	1,2	3	KDREELAQQYETILR	TKVFPGER
SV2A	SV2A	Q02563	Q02563	288	385	1.29993e-05	2,3	2	LLSGVGIGGSIPIVFSYFSEFLAQEKR	AKGHPER
SV2A	SV2A	Q02563	Q02563	375	385	5.11805e-05	1,3	3	HDEAWMVLKQVHDTNMR	AKGHPER
SV2A	SV2A	Q02563	Q02563	485	385	2.0926e-06	1,2,3	4	TKVFPGER	AKGHPER
SV2A	SV2A	Q02563	Q02563	515	485	1.082e-05	1,2,3	11	GGQYFNDKFIGLR	TKVFPGER
SV2B	SV2B	Q63564	Q63564	341	328	0.011479	1,3	5	VFTVSHIKTPK	AKGTPEK
Synaptophysin	Synaptophysin	P07825	P07825	83	17	2.40559e-07	1,3	10	LHQVYFDAPSCVKGGTTK	VVKEPLGFVK
Synaptophysin	Synaptophysin	P07825	P07825	83	163	6.5501e-08	1,2	7	LHQVYFDAPSCVKGGTTK	GLSDVKMATDPENIIK
Synaptophysin	Synaptophysin	P07825	P07825	83	173	0.032611	1,3	2	LHQVYFDAPSCVKGGTTK	MATDPENIIKEMPMCR
Synaptophysin	Synaptophysin	P07825	P07825	83	186	0.00126167	1,3	15	LHQVYFDAPSCVKGGTTK	QTGNTCKELR
Synaptophysin	Synaptophysin	P07825	P07825	163	17	1.58011e-07	1,3	3	GLSDVKMATDPENIIK	VVKEPLGFVK
Synaptophysin	Synaptophysin	P07825	P07825	163	186	0.000158714	1,2,3	21	GLSDVKMATDPENIIK	QTGNTCKELR
Synaptophysin	Synaptophysin	P07825	P07825	173	186	0.00278416	1,2,3	14	MATDPENIIKEMPMCR	QTGNTCKELR
Synaptophysin	Synaptophysin	P07825	P07825	186	17	0.000199893	1,2,3	8	QTGNTCKELR	VVKEPLGFVK
VGlu2	VGlu2	Q9JI12	Q9JI12	22	34	1.92323e-05	1,3	6	NFAGKSLGQIYR	KQDNR
Scamp-1	Scamp-1	P56603	P56603	89	97	4.52088e-06	1	1	EHALAQAELLKR	KAAELDR
Scamp-3	Scamp-3	E9PTW1	E9PTW1	105	112	1.24422e-13	1,2,3	25	KQEELNR	KAAELDR
Scamp-3	Scamp-3	E9PTW1	E9PTW1	77	112	0.00052036	1	1	KLSPAEPK	KAAELDR
Rab11b	Rab11b	O35509	O35509	24	61	0.000534267	1	1	VVLIGDSGVGKSNLLSR	TIKAQIWDTAGQER
Rab14	Rab14	P61107	P61107	193	61	0.00524068	1,3	4	IYQNIQDGSLDLNAAESGVQHKPSAPQGGR	IKLQIWDTAGQER
Rab1A	Rab1A	Q6NYB7	Q6NYB7	125	132	6.50012e-05	1,2,3	7	LLVGNKCDLTTK	KVVDYTTAK
Rab1A	Rab1A	Q6NYB7	Q6NYB7	119	132	0.113724	1,3	2	YASENVNKLLVGNK	KVVDYTTAK
Rab1B	Rab1B	P10536	P10536	122	129	0.00556477	1,2,3	6	LLVGNKSDLTTK	KVVDYTTAK
Rab1B	Rab1B	P10536	P10536	116	129	0.103747	1	1	YASENVNKLLVGNK	KVVDYTTAK
Rab3A	Rab3A	P63012	P63012	35	62	0.0131441	1,3	2	ILIIGNSSVGKTSFLFR	VKTIYR
Rab3A	Rab3A	P63012	P63012	12	62	0.000749091	1	3	YGQKESSDQNFDYMFK	VKTIYR
Rab3A	Rab3A	P63012	P63012	12	72	0.0072333	3	2	YGQKESSDQNFDYMFK	IKLQIWDTAGQER
Synapsin-1	Synapsin-1	P09951	P09951	134	131	0.000262696	1,2,3	29	KIHGEIDIK	YFKGK
Synapsin-1	Synapsin-1	P09951	P09951	134	173	0.000569103	1,3	10	KIHGEIDIK	NGVKVVR
Synapsin-1	Synapsin-1	P09951	P09951	173	131	0.0942221	1,3	3	NGVKVVR	YFKGK
Synapsin-1	Synapsin-1	P09951	P09951	179	134	5.03692e-07	1,2,3	10	SLKPDFVLIR	KIHGEIDIK
Synapsin-1	Synapsin-1	P09951	P09951	179	173	1.99069e-08	1,2,3	34	SLKPDFVLIR	NGVKVVR
Synapsin-1	Synapsin-1	P09951	P09951	179	318	5.57655e-05	1,3	3	SLKPDFVLIR	VQKIGQNYK
Synapsin-1	Synapsin-1	P09951	P09951	238	179	1.18176e-06	1	1	KLGTEEFPLIDQTFYPNHK	SLKPDFVLIR
Synapsin-1	Synapsin-1	P09951	P09951	238	311	1.27979e-07	1	1	KLGTEEFPLIDQTFYPNHK	TYATAEPFIDAKYDVR
Synapsin-1	Synapsin-1	P09951	P09951	281	173	0.025445	1	1	VKVDNQHDFQDIASVVALTK	NGVKVVR
Synapsin-1	Synapsin-1	P09951	P09951	281	179	1.89839e-06	1	2	VKVDNQHDFQDIASVVALTK	SLKPDFVLIR
Synapsin-1	Synapsin-1	P09951	P09951	281	311	0.000147728	1	2	VKVDNQHDFQDIASVVALTK	TYATAEPFIDAKYDVR
Synapsin-1	Synapsin-1	P09951	P09951	281	318	4.05717e-05	1	2	VKVDNQHDFQDIASVVALTK	VQKIGQNYK
Synapsin-1	Synapsin-1	P09951	P09951	311	179	2.90896e-07	1	5	TYATAEPFIDAKYDVR	SLKPDFVLIR
Synapsin-1	Synapsin-1	P09951	P09951	311	318	0.000300417	1	6	TYATAEPFIDAKYDVR	VQKIGQNYK
Synapsin-1	Synapsin-1	P09951	P09951	318	173	0.168316	1	1	VQKIGQNYK	NGVKVVR
Synapsin-1	Synapsin-1	P09951	P09951	324	179	0.00070756	1,3	2	IGQNYKAYMR	SLKPDFVLIR
Synapsin-1	Synapsin-1	P09951	P09951	336	173	0.468838	1	1	TSVSGNWKTNTGSAMLEQIAMSDR	NGVKVVR
Synapsin-1	Synapsin-1	P09951	P09951	336	311	0.0248632	3	1	TSVSGNWKTNTGSAMLEQIAMSDR	TYATAEPFIDAKYDVR
Synapsin-1	Synapsin-1	P09951	P09951	574	179	0.000382469	1	2	QASISGPAPPKVSGASPGGQQR	SLKPDFVLIR
Synapsin-1	Synapsin-1	P09951	P09951	574	591	0.000782925	1,2,3	21	QASISGPAPPKVSGASPGGQQR	QGPPQKPPGPAGPIR
Synapsin-1	Synapsin-1	P09951	P09951	591	179	0.055969	1	2	QGPPQKPPGPAGPIR	SLKPDFVLIR
V-ATPase-A	V-ATPase-A	D4A133	D4A133	84	8	0.503589	1	1	TGKPLSVELGPGIMGAIFDGIQRPLSDISSQTQSIYIPR	LPKIR
V-ATPase-A	V-ATPase-A	D4A133	D4A133	139	165	7.15709e-05	1,3	35	WEFIPSKNLR	HKIMLPPR
V-ATPase-A	V-ATPase-A	D4A133	D4A133	163	139	9.67368e-05	1,2,3	18	VGSHITGGDIYGIVNENSLIKHK	WEFIPSKNLR
V-ATPase-A	V-ATPase-A	D4A133	D4A133	498	513	5.49861e-07	1,2	5	EILQEEEDLAEIVQLVGKASLAETDK	ITLEVAKLIK
V-ATPase-A	V-ATPase-A	D4A133	D4A133	498	516	3.63952e-10	1,2	8	EILQEEEDLAEIVQLVGKASLAETDK	LIKDDFLQQNGYTPYDR
V-ATPase-A	V-ATPase-A	D4A133	D4A133	596	587	0.000453569	1,3	3	DGEAKIK	FKDPVK
V-ATPase-A	V-ATPase-A	D4A133	D4A133	598	591	2.91712e-05	1,2,3	9	IKADYAQLLEDMQNAFR	FKDPVKDGEAK
V-ATPase-B2	V-ATPase-B2	P62815	P62815	48	81	1.51106e-06	1,2,3	10	LTYKTVSGVNGPLVILDHVK	YAEIVHLTLPDGTKR
V-ATPase-B2	V-ATPase-B2	P62815	P62815	48	108	4.13952e-08	1,2,3	13	LTYKTVSGVNGPLVILDHVK	AVVQVFEGTSGIDAKK
V-ATPase-B2	V-ATPase-B2	P62815	P62815	48	109	1.53944e-19	1,2,3	30	LTYKTVSGVNGPLVILDHVK	KTSCEFTGDILR
V-ATPase-B2	V-ATPase-B2	P62815	P62815	81	109	5.7563e-07	1,2,3	6	YAEIVHLTLPDGTKR	KTSCEFTGDILR
V-ATPase-B2	V-ATPase-B2	P62815	P62815	81	137	0.0240739	1,2,3	10	YAEIVHLTLPDGTKR	VFNGSGKPIDR
V-ATPase-C1	V-ATPase-C1	Q5FVI6	Q5FVI6	147	156	0.00992239	1,3	4	ASAYNNLKGNLQNLER	KNAGSLLTR
V-ATPase-C1	V-ATPase-C1	Q5FVI6	Q5FVI6	156	245	0.00221583	1	1	KNAGSLLTR	ENKFIVR
V-ATPase-D	V-ATPase-D	Q6P503	Q6P503	20	24	1.34193e-06	1,2,3	14	MAQTIMKAR	LKGAQTGR
V-ATPase-D	V-ATPase-D	Q6P503	Q6P503	36	24	0.0026699	1	2	KSDALTLR	LKGAQTGR
V-ATPase-E1	V-ATPase-E1	Q6PCU2	Q6PCU2	69	62	6.80389e-07	1,2,3	11	KIQMSNLMNQAR	EKQIEQQK
V-ATPase-E1	V-ATPase-E1	Q6PCU2	Q6PCU2	99	104	0.00363284	1,3	3	ARDDLITDLLNEAKQR	LSKVVK
V-ATPase-E1	V-ATPase-E1	Q6PCU2	Q6PCU2	99	107	1.60803e-06	1,2,3	20	DDLITDLLNEAKQR	VVKDTTR
V-ATPase-F	V-ATPase-F	P50408	P50408	102	110	9.29543e-05	1,3	9	EHPYDAAKDSILR	AKGMFTAEDLR
V-ATPase-a1	V-ATPase-a1	P25286	P25286	70	50	0.00148108	1,2,3	6	FVEKEIR	KFVNEVR
V-ATPase-a1	V-ATPase-a1	P25286	P25286	70	235	0.129371	1	1	FVEKEIR	KICEGFR
V-ATPase-a1	V-ATPase-a1	P25286	P25286	70	835	0.089867	1,3	4	FVEKEIR	EGKFDE
V-ATPase-a1	V-ATPase-a1	P25286	P25286	74	70	5.70587e-07	1,2,3	37	KANIPIMDTGENPEVPFPR	FVEKEIR
V-ATPase-a1	V-ATPase-a1	P25286	P25286	74	119	6.02794e-06	1,3	6	KANIPIMDTGENPEVPFPR	EINTNQEALKR
V-ATPase-a1	V-ATPase-a1	P25286	P25286	103	70	0.109769	3	1	DMIDLEANFEKIENELK	FVEKEIR
V-ATPase-a1	V-ATPase-a1	P25286	P25286	103	288	0.0096838	3	3	DMIDLEANFEKIENELK	VLQAAAKNIR
V-ATPase-a1	V-ATPase-a1	P25286	P25286	109	50	0.0196813	1	1	IENELKEINTNQEALK	KFVNEVR
V-ATPase-a1	V-ATPase-a1	P25286	P25286	109	70	2.30506e-06	1,2,3	34	IENELKEINTNQEALK	FVEKEIR
V-ATPase-a1	V-ATPase-a1	P25286	P25286	119	70	0.243304	1,2	2	EINTNQEALKR	FVEKEIR
V-ATPase-a1	V-ATPase-a1	P25286	P25286	129	255	0.00260701	2	1	NFLELTELKFILR	KEMASGVNTR
V-ATPase-a1	V-ATPase-a1	P25286	P25286	255	70	0.0435679	1,3	2	KEMASGVNTR	FVEKEIR
V-ATPase-a1	V-ATPase-a1	P25286	P25286	255	235	2.67749e-08	1,2,3	8	KEMASGVNTR	KICEGFR
V-ATPase-a1	V-ATPase-a1	P25286	P25286	288	70	0.514976	1,3	4	VLQAAAKNIR	FVEKEIR
V-ATPase-d1	V-ATPase-d1	Q5M7T6	Q5M7T6	24	300	1.77086e-09	1,2,3	21	GLKAGVLSQADYLNLVQCETLEDLK	FFEHEVKLNK
V-ATPase-d1	V-ATPase-d1	Q5M7T6	Q5M7T6	73	77	4.51437e-09	1,2	4	LHLQSTDYGNFLANEASPLTVSVIDDKLK	EKMVVEFR
V-ATPase-d1	V-ATPase-d1	Q5M7T6	Q5M7T6	275	300	1.55425e-07	1	6	NVADYYPEYKLLFEGAGSNPGDK	FFEHEVKLNK
V-ATPase-a1	V-ATPase-a1	P25286	P25286	288	296	1.04632e-08	1,2,3	17	VLQAAAKNIR	VWFIKVR
V-ATPase-d1	V-ATPase-d1	Q5M7T6	Q5M7T6	288	300	1.66931e-06	1,2,3	26	LLFEGAGSNPGDKTLEDR	FFEHEVKLNK
V-ATPase-d1	V-ATPase-d1	Q5M7T6	Q5M7T6	288	343	0.0628849	2,3	2	LLFEGAGSNPGDKTLEDR	AKIDNYIPIF
AP2A1	AP2A1	D3ZUY8	D3ZUY8	35	31	3.00746e-05	1,2,3	12	INKELANIR	EAEIKR
AP2B1	AP2B1	P62944	P62944	117	139	1.32367e-06	1	1	VDKITEYLCEPLR	KTAAVCVAK
AP2M1	AP2M1	P84092	P84092	139	256	0.128483	1	1	TFITQQGIKSQHQTK	LSKFDSER
AP2M1	AP2M1	P84092	P84092	213	256	0.0536348	1,3	9	SYLSGMPECKFGMNDK	LSKFDSER
AP2M1	AP2M1	P84092	P84092	219	256	0.206983	1	1	FGMNDKIVIEK	LSKFDSER
AP2M1	AP2M1	P84092	P84092	219	281	0.00621207	1,3	5	FGMNDKIVIEK	TTKDIILPFR
AP2M1	AP2M1	P84092	P84092	227	256	3.64366e-05	1,3	5	QGKGTADETSK	LSKFDSER
AP2M1	AP2M1	P84092	P84092	235	224	0.00285109	1,3	2	GTADETSKSGK	IVIEKQGK
AP2M1	AP2M1	P84092	P84092	235	256	0.00181791	1,3	4	GTADETSKSGK	LSKFDSER
AP2M1	AP2M1	P84092	P84092	238	224	0.00273063	1	3	SGKQSIAIDDCTFHQCVR	IVIEKQGK
AP2M1	AP2M1	P84092	P84092	238	227	1.04176e-05	1	4	SGKQSIAIDDCTFHQCVR	QGKGTADETSK
AP2M1	AP2M1	P84092	P84092	238	256	0.000238496	1	5	SGKQSIAIDDCTFHQCVR	LSKFDSER
AP2M1	AP2M1	P84092	P84092	238	281	3.92163e-06	1	3	SGKQSIAIDDCTFHQCVR	TTKDIILPFR
AP2M1	AP2M1	P84092	P84092	238	405	2.73576e-06	1	3	SGKQSIAIDDCTFHQCVR	YLKVFEPK
AP2M1	AP2M1	P84092	P84092	256	224	0.0049882	1,2,3	11	LSKFDSER	IVIEKQGK
AP2M1	AP2M1	P84092	P84092	281	224	0.000412196	1,2,3	12	TTKDIILPFR	IVIEKQGK
AP2M1	AP2M1	P84092	P84092	281	235	0.0386501	1	3	TTKDIILPFR	GTADETSKSGK
AP2M1	AP2M1	P84092	P84092	281	256	0.00877261	1,2	4	TTKDIILPFR	LSKFDSER
AP2M1	AP2M1	P84092	P84092	400	235	0.00621503	1,3	3	WARPPISMNFEVPFAPSGLKVR	GTADETSKSGK
AP2M1	AP2M1	P84092	P84092	400	312	5.0802e-10	1,2,3	27	WARPPISMNFEVPFAPSGLKVR	SNFKPSLLAQK
AP2M1	AP2M1	P84092	P84092	405	256	0.000268015	1,2,3	8	YLKVFEPK	LSKFDSER
AP2M1	AP2M1	P84092	P84092	420	405	0.385416	1,3	3	LNYSDHDVIKWVR	YLKVFEPK
AP2S1	AP2S1	P62744	P62744	30	56	9.86014e-06	1	5	QKLIEEVHAVVTVR	NFKIIYR
AP2S1	AP2S1	P62744	P62744	45	56	0.000167983	1,2,3	12	DAKHTNFVEFR	NFKIIYR
AAK1	AAK1	P0C1X8	P0C1X8	178	169	2.60881e-07	1,2	9	DLKVENILLHDR	LHQCKTPIIHR
Aldoa	Aldoa	P05065	P05065	28	147	0.00172509	1	4	IVAPGKGILAADESTGSIAK	DGADFAKWR
Aldoa	Aldoa	P05065	P05065	28	322	0.000547259	1	1	IVAPGKGILAADESTGSIAK	ENLKAAQEEYIK
Aldoa	Aldoa	P05065	P05065	42	101	7.63963e-05	1	6	GILAADESTGSIAKR	SKGGVVGIK
Aldoa	Aldoa	P05065	P05065	99	42	0.0014198	1	2	ADDGRPFPQVIKSK	GILAADESTGSIAKR
Aldoa	Aldoa	P05065	P05065	101	318	0.0022442	1	2	SKGGVVGIK	KENLK
Aldoa	Aldoa	P05065	P05065	111	147	6.02426e-05	1	2	VDKGVVPLAGTNGETTTQGLDGLSER	DGADFAKWR
Aldoa	Aldoa	P05065	P05065	111	312	0.0012977	1	1	VDKGVVPLAGTNGETTTQGLDGLSER	ALQASALKAWGGK
Aldoa	Aldoa	P05065	P05065	147	101	0.000499736	1,3	7	DGADFAKWR	SKGGVVGIK
Aldoa	Aldoa	P05065	P05065	147	108	0.000408259	1,2,3	7	DGADFAKWR	GGVVGIKVDK
Aldoa	Aldoa	P05065	P05065	147	139	5.59985e-05	1	4	DGADFAKWR	CAQYKK
Aldoa	Aldoa	P05065	P05065	200	13	0.000199673	1	7	YASICQQNGIVPIVEPEILPDGDHDLKR	PHPYPALTPEQKK
Aldoa	Aldoa	P05065	P05065	208	13	8.42405e-05	1	11	CQYVTEKVLAAVYK	PHPYPALTPEQKK
Aldoa	Aldoa	P05065	P05065	312	318	0.00429521	1,2,3	10	ALQASALKAWGGK	KENLK
Aldoa	Aldoa	P05065	P05065	322	312	0.00382167	1	3	ENLKAAQEEYIK	ALQASALKAWGGK
Amphiphysin	Amphiphysin	O08838	O08838	175	141	0.00632575	1	1	AEEEFQKAQK	KLVDYDSAR
Annexin	Annexin	Q6IMZ3	Q6IMZ3	377	370	0.000110323	2,3	3	AMKGIGTDEATIIDIITQR	AANDFNPDADAKALR
Atp1b1	Atp1b1	P07340	P07340	14	22	1.47961e-08	1,3	4	KFIWNSEK	KEFLGR
Atp1b1	Atp1b1	P07340	P07340	278	217	0.0185327	1	5	IECKAYGENIGYSEK	YNPNVLPVQCTGKR
Atp8a1	Atp8a1	F1LUT4	F1LUT4	319	337	6.29595e-13	1,2,3	9	DGEKIIYQAASPDEGALVR	AAKQLNFVFTGR
Atp8a1	Atp8a1	F1LUT4	F1LUT4	319	393	2.78458e-05	1	2	DGEKIIYQAASPDEGALVR	LYCKGADTVIYER
Atp8a1	Atp8a1	F1LUT4	F1LUT4	415	408	0.0257785	1,3	5	EITLKHLEQFATEGLR	LAESSKYK
Calmodulin-1	Calmodulin-1	P0DP29	P0DP29	22	95	0.000199801	1	2	EAFSLFDKDGDGTITTK	VFDKDGNGYISAAELR
CC50A	CC50A	Q6AY41	Q6AY41	179	100	4.78557e-06	1,2	4	NVKFR	YVKSR
Cct6a	Cct6a	Q3MHS9	Q3MHS9	265	261	1.21739e-06	1,2,3	10	KFIEDR	LVKAER
Cct6a	Cct6a	Q3MHS9	Q3MHS9	265	273	4.45123e-05	1	2	KFIEDR	KIVELK
Cd47	Cd47	P97829	P97829	122	59	0.000358838	1,3	6	EGKTVIELK	WKLNK
CN37	CN37	P13233	P13233	203	196	2.04493e-09	1,3	3	KAGQVFLEELGNHK	KSSETLR
CSP	CSP	P60905	P60905	56	41	8.83376e-08	1,2,3	19	NPDNPEAADKFK	LALKYHPDK
Dmx-like-2	Dmx-like-2	F1M3W5	F1M3W5	1884	1877	9.96721e-06	1	3	KLFFTTANAHFK	NIADKINLIER
Dmx-like-2	Dmx-like-2	F1M3W5	F1M3W5	1869	1877	0.340993	2	1	NLASPEGTLATLGLKTEK	NIADKINLIER
Dynamin-1	Dynamin-1	P21575	P21575	257	246	7.77884e-05	1,3	3	KFFLSHPSYR	KDITAALAAER
Dynamin-1	Dynamin-1	P21575	P21575	393	382	0.0183137	1,3	3	EISYAIKNIHGIR	MEFDEKELR
Dynamin-1	Dynamin-1	P21575	P21575	393	415	0.415033	1	1	EISYAIKNIHGIR	KQVQK
Dynamin-1	Dynamin-1	P21575	P21575	414	421	0.000344532	1,3	5	TGLFTPDLAFEATVKK	LKEPSIK
Dynamin-1	Dynamin-1	P21575	P21575	562	598	1.49737e-05	1,3	10	KYMLSVDNLK	NVYKDYR
EF1A1	EF1A1	P62630	P62630	386	378	0.00387063	1	3	KLEDGPK	EKIDR
FIS1	FIS1	P84817	P84817	85	92	1.17025e-05	1,2,3	4	LKEYEK	ALKYVR
G3P	G3P	P04797	P04797	70	2	0.000391775	1	4	LVINGKPITIFQER	VKVGVNGFGR
G3P	G3P	P04797	P04797	70	59	0.00244157	1,3	6	LVINGKPITIFQER	FNGTVKAENGK
G3P	G3P	P04797	P04797	70	192	0.065614	1	2	LVINGKPITIFQER	TVDGPSGKLWR
G3P	G3P	P04797	P04797	213	225	8.59155e-05	1,3	7	GAAQNIIPASTGAAKAVGK	VIPELNGKLTGMAFR
G3P	G3P	P04797	P04797	225	249	0.0936179	1,3	3	VIPELNGKLTGMAFR	LEKPAK
G3P	G3P	P04797	P04797	225	261	9.9119e-05	1	1	VIPELNGKLTGMAFR	VVKQAAEGPLK
G3P	G3P	P04797	P04797	257	249	1.21036e-05	1,2,3	21	YDDIKK	LEKPAK
G3P	G3P	P04797	P04797	261	252	0.0135395	1	3	VVKQAAEGPLK	PAKYDDIKK
G3P	G3P	P04797	P04797	261	257	5.69746e-12	1,2,3	24	VVKQAAEGPLK	YDDIKK
GLNA	GLNA	P09606	P09606	103	107	9.58118e-06	1,2,3	14	LVFCEVFKYNR	KPAETNLR
GLNA	GLNA	P09606	P09606	103	291	0.479791	1	3	LVFCEVFKYNR	AYDPKGGLDNAR
GLNA	GLNA	P09606	P09606	103	334	0.0465402	1	1	LVFCEVFKYNR	KGYFEDR
GLNA	GLNA	P09606	P09606	107	334	0.000465925	1,3	3	KPAETNLR	KGYFEDR
GLNA	GLNA	P09606	P09606	276	107	0.00220107	1,2	5	CIEEAIDKLSK	KPAETNLR
GLNA	GLNA	P09606	P09606	291	107	0.0742834	1	2	AYDPKGGLDNAR	KPAETNLR
GLNA	GLNA	P09606	P09606	291	334	0.0665484	1	1	AYDPKGGLDNAR	KGYFEDR
GLNA	GLNA	P09606	P09606	372	107	0.000866649	1,2,3	14	TCLLNETGDEPFQYKN	KPAETNLR
GLNA	GLNA	P09606	P09606	372	291	0.000251954	1	1	TCLLNETGDEPFQYKN	AYDPKGGLDNAR
GNAO	GNAO	P59215	P59215	24	17	0.00115	1	2	NLKEDGISAAK	SKAIEK
GPM6A	GPM6A	Q812E9	Q812E9	257	250	1.05602e-06	1,2,3	13	SKEEQELHDIHSTR	MQKYEDIK
KCC2A	KCC2A	P11275	P11275	42	56	0.00419574	1	4	VLAGQEYAAKIINTK	DHQKLER
KCC2A	KCC2A	P11275	P11275	68	56	0.209006	1,3	3	LLKHPNIVR	DHQKLER
KCC2A	KCC2A	P11275	P11275	267	137	8.73818e-06	1	3	ITAAEALKHPWISHR	DLKPENLLLASK
KCC2A	KCC2A	P11275	P11275	344	347	0.0290764	1	4	ESSESTNTTIEDEDTKVR	KQEIIK
KCRU	KCRU	P25809	P25809	332	403	5.95827e-08	1,2,3	16	AGVHVKLPLLSK	LEKGQDIR
KCRU	KCRU	P25809	P25809	332	276	0.0193938	1,3	4	AGVHVKLPLLSK	VISMEKGGNMK
KPCB	KPCB	P68403-2	P68403-2	607	611	0.0186479	1,3	2	YIDWEKLER	KEIQPPYKPK
KPCG	KPCG	P63319	P63319	28	37	0.0171089	1,3	2	QKVVHEVK	SHKFTAR
LAMP5	LAMP5	Q5PPI4	Q5PPI4	118	96	0.010243	1,2,3	7	AYTLKMLFVK	GAEVKGR
LSAMP	LSAMP	Q62813	Q62813	58	88	0.351976	3	1	CVVEDKNSK	VELEKR
MBP	MBP	P02688	P02688	166	159	0.0323602	1,3	2	GFKGAYDAQGTLSK	ASDYKSAHK
Myosin-Va	Myosin-Va	A0A0G2K4Y7	A0A0G2K4Y7	994	997	0.000922786	1,2,3	4	VLSLQEEIAKLR	KDLEQTR
NSF	NSF	Q9QUL6	Q9QUL6	198	202	0.000274087	1,2,3	7	AENSSLNLIGKAK	TKENR
NSF	NSF	Q9QUL6	Q9QUL6	283	275	0.000550309	1	2	EPKVVNGPEILNK	QIGKMLNAR
NSF	NSF	Q9QUL6	Q9QUL6	304	275	0.0954487	3	1	KLFADAEEEQR	QIGKMLNAR
OPCM	OPCM	P32736	P32736	230	275	0.0172221	1,3	6	AKNTGVSVGQK	IENKGR
PFKAP	PFKAP	P47860	P47860	730	737	7.63964e-10	1,2,3	20	DLLFKPVAELR	KATDFEHR
PFKAP	PFKAP	P47860	P47860	730	688	0.083204	1	1	DLLFKPVAELR	NFGTKISAK
PSA2	PSA2	P17220	P17220	53	64	0.00703652	1	4	QKSILYDER	SVHKVEPITK
PSA3	PSA3	P18422	P18422	230	238	0.0283602	1	3	HEIVPKDVR	EEAEKYAK
Psmc6	Psmc6	G3V6W6	G3V6W6	34	41	0.0274544	1	5	LLEHKEIDGR	LKELR
PTN9	PTN9	Q641Z2	Q641Z2	81	74	0.000132345	1,3	3	LKPHEEPLR	KEGIVK
RAC1	RAC1	Q6RUV5	Q6RUV5	116	128	0.000139219	1,2,3	7	HHCPNTPIILVGTKLDLR	DDKDTIEKLK
RAC1	RAC1	Q6RUV5	Q6RUV5	153	166	0.000164126	1	1	EIGAVKYLECSALTQR	GLKTVFDEAIR
Rasal1	Rasal1	D3ZHY9	D3ZHY9	576	574	9.90823e-09	1,2,3	13	KEEPASLATR	EGFLLKR
RS27A	RS27A	P62982	P62982	1	29	4.38716e-05	1,3	4	MQIFVK	AKIQDK
TCPD	TCPD	Q7TPB1	Q7TPB1	21	29	0.00134001	1,3	4	GKGAYQDR	DKPAQIR
TCPD	TCPD	Q7TPB1	Q7TPB1	42	29	0.120867	1,3	2	FSNISAAKAVADAIR	DKPAQIR
VAPA	VAPA	Q9Z270	Q9Z270	125	52	0.316759	1,3	3	EAKPDELMDSKLR	VKTTAPR
VIAAT	VIAAT	O35458	O35458	8	23	5.67633e-06	1,3	8	SKLTNVATSVSNK	SQAKVSGMFAR
WDR7	WDR7	Q9ERH3	Q9ERH3	862	868	0.000140799	1	3	LLQAKAEAGR	KGPATESVGK
Wfs1	Wfs1	E9PT53	E9PT53	800	836	1.9672e-06	1,3	3	GHEEDDITKDIVLR	LGSKWPVFELK
Wfs1	Wfs1	E9PT53	E9PT53	800	681	0.0450171	3	2	GHEEDDITKDIVLR	AWKETNMAR
