# Supplementary material for: Cross-linking mass spectrometry uncovers protein interactions and functional assemblies in synaptic vesicle membranes
Source: Nat Commun. 2021 Feb 8;12:858. doi: 10.1038/s41467-021-21102-w (PMC7870876; doi:10.1038/s41467-021-21102-w)
Supplement: Supplementary file 10 — Supplementary Data 8 [file 41467_2021_21102_MOESM10_ESM.xlsx]

## Sheet: Cross-links
Table S8: Cross-links identified in synaptic vesicle proteins after fusion with liposomes
The protein names, the database accession no's, the cross-linked residues and the peptide sequences of the two cross-linked proteins are given. Cross-linked residues are highlighted in bold in the peptide seuqneces. The pLink score, the replicate number in which the cross-link was observed and the number of spectra are given for each cross-link.
Protein 1	Protein 2	UniProt Acc.No. 1	UniProt Acc.No. 2	Xpos 1	Xpos 2	Score	Replicate no.	# Spectra	Peptide sequence 1	Peptide sequence 2
Homo-multimeric cross-links
SNAP-25	SNAP-25	P60881	P60881	103	102	0.000316193	1,2,3	14	KAWGNNQDGVVASQPAR	SSDAYKK
SNAP-25	SNAP-25	P60881	P60881	103	103	0.00895028	1,2,3	6	KAWGNNQDGVVASQPAR	KAWGNNQDGVVASQPAR
SNAP-25	SNAP-25	P60881	P60881	184	189	0.000314966	1,3	3	IMEKADSNK	ADSNKTR
Syntaxin-1A	Syntaxin-1A	P32851	P32851	204	204	0.000110404	1	5	HSEIIKLENSIR	HSEIIKLENSIR
Synaptophysin	Synaptophysin	P07825	P07825	83	83	0.0689507	1,2	3	LHQVYFDAPSCVKGGTTK	LHQVYFDAPSCVKGGTTK
CSP	CSP	P60905	P60905	46	46	2.73056e-06	2	5	YHPDKNPDNPEAADKFK	YHPDKNPDNPEAADK
Aldoa	Aldoa	P05065	P05065	200	200	0.0794729	2	1	YASICQQNGIVPIVEPEILPDGDHDLKR	YASICQQNGIVPIVEPEILPDGDHDLKR
Aldoa	Aldoa	P05065	P05065	111	111	0.00111966	2	4	VDKGVVPLAGTNGETTTQGLDGLSER	VDKGVVPLAGTNGETTTQGLDGLSER
ALDOC	ALDOC	P09117	P09117	111	111	0.000403258	2	1	VDKGVVPLAGTDGETTTQGLDGLLER	VDKGVVPLAGTDGETTTQGLDGLLER
GLNA	GLNA	P09606	P09606	334	333	0.0169971	1,2,3	4	KGYFEDR	IVGQEKK
VAPA	VAPA	Q9Z270	Q9Z270	205	211	0.00104963	2	2	KVAHSDKPGSTSAVSFR	VAHSDKPGSTSAVSFR
Inter-molecular cross-links
Synaptobrevin-2	CSP	P63045	P60905	52	32	0.285457	3	1	VNVDKVLER	NATSDDIKK
Synaptobrevin-2	CSP	P63045	P60905	52	46	0.416114	2	1	VNVDKVLER	YHPDKNPDNPEAADK
Synaptobrevin-2	CSP	P63045	P60905	59	46	0.00584056	2,3	2	DQKLSELDDR	YHPDKNPDNPEAADK
Synaptobrevin-2	RAB3A	P63045	P63012	52	62	0.245124	2	2	VNVDKVLER	VKTIYR
Synaptobrevin-2	RAB3A	P63045	P63012	52	173	0.0989514	2	2	VNVDKVLER	DNINVKQTFER
Synaptobrevin-2	RAB3A	P63045	P63012	59	62	0.387835	2	1	DQKLSELDDR	VKTIYR
Synaptobrevin-2	SNAP-25	P63045	P60881	52	96	0.300601	3	1	VNVDKVLER	LKSSDAYK
Synaptobrevin-2	SNAP-25	P63045	P60881	52	184	0.0157053	2	1	VNVDKVLER	IMEKADSNK
Synaptobrevin-2	SNAP-25	P63045	P60881	59	103	0.00524986	2,3	5	DQKLSELDDR	KAWGNNQDGVVASQPAR
Synaptobrevin-2	SNAP-25	P63045	P60881	59	184	0.18274	3	1	DQKLSELDDR	IMEKADSNK
Synaptobrevin-2	SNAP-25	P63045	P60881	83	96	0.0407491	2	1	ADALQAGASQFETSAAKLK	LKSSDAYK
Synaptobrevin-2	SNAP-25	P63045	P60881	83	103	0.00038014	1,2,3	5	ADALQAGASQFETSAAKLK	KAWGNNQDGVVASQPAR
Synaptobrevin-2	SNAP-25	P63045	P60881	87	103	0.241402	2	1	KYWWK	KAWGNNQDGVVASQPAR
Synaptobrevin-2	SV2A	P63045	Q02563	52	16	0.224232	2	3	VNVDKVLER	GAKDIAK
Synaptobrevin-2	SV2A	P63045	Q02563	52	32	0.178804	2	2	VNVDKVLER	VVKGLDR
Synaptobrevin-2	SV2A	P63045	Q02563	52	385	0.124395	2,3	4	VNVDKVLER	AKGHPER
Synaptobrevin-2	SV2A	P63045	Q02563	59	385	0.142857	2,3	2	DQKLSELDDR	AKGHPER
Synaptobrevin-2	Synapsin-1	P63045	P09951	52	179	0.0581719	2	4	VNVDKVLER	SLKPDFVLIR
Synaptobrevin-2	Synapsin-1	P63045	P09951	59	179	0.00455987	2	2	DQKLSELDDR	SLKPDFVLIR
Synaptobrevin-2	Synaptophysin	P63045	P07825	52	83	0.00382646	2	2	VNVDKVLER	LHQVYFDAPSCVKGGTTK
Synaptobrevin-2	Synaptophysin	P63045	P07825	52	163	0.0427269	2	1	VNVDKVLER	GLSDVKMATDPENIIK
Synaptobrevin-2	Synaptophysin	P63045	P07825	59	83	0.000126747	2,3	5	DQKLSELDDR	LHQVYFDAPSCVKGGTTK
Synaptobrevin-2	Synaptophysin	P63045	P07825	59	186	0.0541232	2,3	2	DQKLSELDDR	QTGNTCKELR
Synaptobrevin-2	Synaptophysin	P63045	P07825	83	83	0.00028725	2	3	ADALQAGASQFETSAAKLK	LHQVYFDAPSCVKGGTTK
Synaptobrevin-2	Synaptotagmin-1	P63045	P21707	52	192	0.129473	2	1	VNVDKVLER	KFETK
Synaptobrevin-2	Synaptotagmin-1	P63045	P21707	59	288	0.330082	2	1	DQKLSELDDR	YVPTAGKLTVVILEAK
Synaptobrevin-2	Synaptotagmin-1	P63045	P21707	59	332	0.0212635	2	1	DQKLSELDDR	KNTLNPYYNESFSFEVPFEQIQK
Synaptobrevin-2	Synaptotagmin-1	P63045	P21707	59	375	0.0137844	2	3	DQKLSELDDR	NDAIGKVFVGYNSTGAELR
Synaptobrevin-2	Syntaxin-1B	P63045	P61265	52	93	0.380362	2	1	VNVDKVLER	LKAIEQSIEQEEGLNR
Synaptobrevin-2	Syntaxin-1B	P63045	P61265	52	116	0.0692428	2,3	3	VNVDKVLER	KTQHSTLSR
Synaptobrevin-2	VGlu1	P63045	Q62634	52	25	0.257893	2	2	VNVDKVLER	LLEKR
Synaptobrevin-2	V-ATPase-E1	P63045	Q6PCU2	59	82	0.273446	2	1	DQKLSELDDR	LKVLR
Synaptobrevin-2	V-ATPase-a1	P63045	P25286	52	50	0.0424289	2,3	3	VNVDKVLER	KFVNEVR
Synaptobrevin-2	V-ATPase-a1	P63045	P25286	52	235	0.00852712	2	1	VNVDKVLER	KICEGFR
Synaptobrevin-2	V-ATPase-a1	P63045	P25286	52	255	0.00557462	3	2	VNVDKVLER	KEMASGVNTR
Synaptobrevin-2	V-ATPase-a1	P63045	P25286	59	50	0.102346	3	1	DQKLSELDDR	KFVNEVR
Synaptobrevin-2	V-ATPase-a1	P63045	P25286	59	70	0.323347	2	1	DQKLSELDDR	FVEKEIR
Synaptobrevin-2	V-ATPase-a1	P63045	P25286	59	255	0.0394077	2,3	4	DQKLSELDDR	KEMASGVNTR
Synaptobrevin-2	Scamp-1	P63045	P56603	59	97	0.120914	3	1	DQKLSELDDR	KAAELDR
SNAP-25	Syntaxin-1A	P60881	P32851	40	204	2.06021e-13	1,2,3	28	MLQLVEESKDAGIR	HSEIIKLENSIR
SNAP-25	Syntaxin-1A	P60881	P32851	96	204	0.00627492	1,3	7	LKSSDAYK	HSEIIKLENSIR
SNAP-25	Syntaxin-1A	P60881	P32851	102	204	0.111178	1,3	3	SSDAYKK	HSEIIKLENSIR
SNAP-25	Syntaxin-1A	P60881	P32851	103	204	5.18482e-11	1,2,3	15	KAWGNNQDGVVASQPAR	HSEIIKLENSIR
SNAP-25	Syntaxin-1A	P60881	P32851	184	204	0.0504134	1,3	2	IMEKADSNK	HSEIIKLENSIR
SNAP-25	Syntaxin-1B	P60881	P61265	102	251	0.0283637	1,3	2	SSDAYKK	AVSDTKK
SNAP-25	SRC	P60881	Q9WUD9	40	5	0.528919	1	1	MLQLVEESKDAGIR	MGSNKSK
SNAP-25	V-ATPase-G2	P60881	Q8R2H0	103	21	0.368704	1	2	KAWGNNQDGVVASQPAR	AAEKVADAR
SV2A	Synaptotagmin-1	Q02563	P21707	385	107	0.130827	2	1	AKGHPER	DVKDLGK
SV2A	V-ATPase-E1	Q02563	Q6PCU2	385	82	0.083336	2	1	AKGHPER	LKVLR
SV2A	V-ATPase-a1	Q02563	P25286	385	50	0.00384657	1,2,3	9	AKGHPER	KFVNEVR
Synapsin-1	RAB3A	P09951	P63012	179	173	0.107163	2	2	SLKPDFVLIR	DNINVKQTFER
Synapsin-1	RAB3A	P09951	P63012	311	173	0.272302	2	1	TYATAEPFIDAKYDVR	DNINVKQTFER
Synapsin-1	SNAP-25	P09951	P60881	574	103	0.384823	2	1	QASISGPAPPKVSGASPGGQQR	KAWGNNQDGVVASQPAR
Synapsin-1	SV2A	P09951	Q02563	179	385	0.0827725	3	1	SLKPDFVLIR	AKGHPER
Synapsin-1	Syntaxin-1A	P09951	P32851	591	204	0.291443	3	1	QGPPQKPPGPAGPIR	HSEIIKLENSIR
Synapsin-1	G3P	P09951	P04797	179	249	0.296156	2	1	SLKPDFVLIR	LEKPAK
Synaptophysin	SV2A	P07825	Q02563	83	385	4.70067e-06	1,2,3	13	LHQVYFDAPSCVKGGTTK	AKGHPER
Synaptophysin	SV2A	P07825	Q02563	83	485	3.05692e-06	1,2,3	12	LHQVYFDAPSCVKGGTTK	TKVFPGER
Synaptophysin	SV2A	P07825	Q02563	83	515	2.40609e-05	1,2	5	LHQVYFDAPSCVKGGTTK	GGQYFNDKFIGLR
Synaptophysin	SV2A	P07825	Q02563	186	385	0.0153271	1	2	QTGNTCKELR	AKGHPER
Synaptophysin	SV2A	P07825	Q02563	186	485	0.268189	1,2	4	QTGNTCKELR	TKVFPGER
Synaptophysin	SV2B	P07825	Q63564	83	328	0.315445	2	1	LHQVYFDAPSCVKGGTTK	AKGTPEK
Synaptophysin	SV2B	P07825	Q63564	186	328	0.00792552	1,2	3	QTGNTCKELR	AKGTPEK
Synaptophysin	Synapsin-1	P07825	P09951	83	179	0.00209117	2	2	LHQVYFDAPSCVKGGTTK	SLKPDFVLIR
Synaptophysin	Synapsin-1	P07825	P09951	83	574	0.000210465	2	3	LHQVYFDAPSCVKGGTTK	QASISGPAPPKVSGASPGGQQR
Synaptophysin	Synapsin-1	P07825	P09951	83	591	0.0946025	2,3	2	LHQVYFDAPSCVKGGTTK	QGPPQKPPGPAGPIR
Synaptophysin	Synapsin-1	P07825	P09951	163	574	2.45839e-06	2	2	GLSDVKMATDPENIIK	QASISGPAPPKVSGASPGGQQR
Synaptophysin	Synaptogyrin-1	P07825	Q62876	83	136	0.174736	3	2	LHQVYFDAPSCVKGGTTK	PKDNPLNEGTDAAR
Synaptophysin	Synaptogyrin-1	P07825	Q62876	186	136	0.346085	2	1	QTGNTCKELR	PKDNPLNEGTDAAR
Synaptophysin	Synaptoporin	P07825	P22831	83	64	5.49523e-08	1,2	5	LHQVYFDAPSCVKGGTTK	LHQVTFEVPTCEGKER
Synaptophysin	V-ATPase-a1	P07825	P25286	83	50	0.00157108	1,2,3	8	LHQVYFDAPSCVKGGTTK	KFVNEVR
Synaptophysin	V-ATPase-a1	P07825	P25286	83	235	0.000278303	2,3	4	LHQVYFDAPSCVKGGTTK	KICEGFR
Synaptophysin	V-ATPase-a1	P07825	P25286	83	255	0.0307674	3	1	LHQVYFDAPSCVKGGTTK	KEMASGVNTR
Synaptophysin	V-ATPase-a1	P07825	P25286	186	50	0.0522124	1,2,3	7	QTGNTCKELR	KFVNEVR
Synaptophysin	V-ATPase-a1	P07825	P25286	186	70	0.323589	1	1	QTGNTCKELR	FVEKEIR
Synaptophysin	V-ATPase-a1	P07825	P25286	186	255	0.0249518	2	3	QTGNTCKELR	KEMASGVNTR
Synaptophysin	V-ATPase-d1	P07825	Q5M7T6	83	24	8.42493e-07	2	1	LHQVYFDAPSCVKGGTTK	GLKAGVLSQADYLNLVQCETLEDLK
Synaptoporin	SV2A	P22831	Q02563	64	485	0.00866707	1	2	LHQVTFEVPTCEGKER	TKVFPGER
V-ATPase-A	V-ATPase-B2	D4A133	P62815	8	109	0.296528	2	2	LPKIR	KTSCEFTGDILR
V-ATPase-A	V-ATPase-B2	D4A133	P62815	14	109	0.00358195	2	1	IRDEDKESTFGYVHGVSGPVVTACDMAGAAMYELVR	KTSCEFTGDILR
V-ATPase-A	V-ATPase-B2	D4A133	P62815	220	137	1.50397e-06	1,2	8	QVRPVTEKLPANHPLLTGQR	VFNGSGKPIDR
V-ATPase-A	V-ATPase-B2	D4A133	P62815	220	245	1.07585e-05	2	6	PVTEKLPANHPLLTGQR	FFKSDFEENGSMDNVCLFLNLANDPTIER
V-ATPase-A	V-ATPase-B2	D4A133	P62815	443	403	0.0034957	2	1	KHFPSVNWLISYSK	LMKSAIGEGMTR
V-ATPase-A	V-ATPase-E1	D4A133	Q6PCU2	220	82	0.000579822	1	6	QVRPVTEKLPANHPLLTGQR	LKVLR
V-ATPase-A	V-ATPase-E1	D4A133	Q6PCU2	393	82	0.0473816	1,2	4	VKCLGNPER	LKVLR
V-ATPase-A	V-ATPase-E1	D4A133	Q6PCU2	467	52	0.0224656	2	1	ALDEYYDKHFTEFVPLR	LKIMEYYEK
V-ATPase-A	V-ATPase-E1	D4A133	Q6PCU2	467	62	0.0239707	2	4	ALDEYYDKHFTEFVPLR	EKQIEQQK
V-ATPase-B2	V-ATPase-D	P62815	Q6P503	93	218	0.0835081	2	1	SGQVLEVSGSKAVVQVFEGTSGIDAK	SEKDLER
V-ATPase-B2	V-ATPase-D	P62815	Q6P503	137	24	0.126663	1	2	VFNGSGKPIDR	LKGAQTGR
V-ATPase-B2	V-ATPase-E1	P62815	Q6PCU2	48	191	1.54333e-24	1,2	41	LTYKTVSGVNGPLVILDHVKFPR	IKVSNTLESR
V-ATPase-B2	V-ATPase-E1	P62815	Q6PCU2	81	191	1.13726e-12	1,2,3	29	YAEIVHLTLPDGTKR	IKVSNTLESR
V-ATPase-B2	V-ATPase-E1	P62815	Q6PCU2	109	191	0.00252991	1,2	4	KTSCEFTGDILR	IKVSNTLESR
V-ATPase-B2	V-ATPase-E1	P62815	Q6PCU2	460	52	0.00202607	2	3	FEKNFITQGPYENR	LKIMEYYEK
V-ATPase-C1	V-ATPase-E1	Q5FVI6	Q6PCU2	232	26	0.00141073	2	2	KAVDDFR	HMMAFIEQEANEKAEEIDAK
V-ATPase-C1	V-ATPase-d1	Q5FVI6	Q5M7T6	156	343	0.00864056	2	2	KNAGSLLTR	AKIDNYIPIF
V-ATPase-D	V-ATPase-d1	Q6P503	Q5M7T6	133	343	0.380296	2	1	GGEQLAKLK	AKIDNYIPIF
V-ATPase-G2	V-ATPase-E1	B2GUV5	Q6PCU2	37	52	0.000448215	2	3	QAKEEAQAEIEQYR	LKIMEYYEK
V-ATPase-G2	V-ATPase-E1	Q8R2H0	Q6PCU2	37	52	9.47778e-05	2	3	QAKEEAQMEVEQYR	LKIMEYYEK
V-ATPase-G2	V-ATPase-E1	Q8R2H0	Q6PCU2	58	62	0.390264	2	1	EQEFQSKQQAAMGSQGNLSAEVEQATR	EKQIEQQK
V-ATPase-G2	V-ATPase-a1	Q8R2H0	P25286	21	50	0.0144593	1	7	AAEKVADAR	KFVNEVR
V-ATPase-G2	V-ATPase-a1	Q8R2H0	P25286	21	70	0.159464	1	2	AAEKVADAR	FVEKEIR
V-ATPase-a1	V-ATPase-d1	P25286	Q5M7T6	50	239	0.0787604	1	1	KFVNEVR	AKLFPHCGR
V-ATPase-a1	V-ATPase-d1	P25286	Q5M7T6	50	265	0.00961195	1	4	KFVNEVR	ADDYEQVKNVADYYPEYK
V-ATPase-a1	V-ATPase-d1	P25286	Q5M7T6	70	73	0.0047773	2	8	FVEKEIR	LHLQSTDYGNFLANEASPLTVSVIDDKLK
V-ATPase-a1	V-ATPase-d1	P25286	Q5M7T6	70	77	0.256387	2	1	FVEKEIR	EKMVVEFR
V-ATPase-a1	V-ATPase-d1	P25286	Q5M7T6	70	322	0.119712	1	1	FVEKEIR	LKEQECR
V-ATPase-a1	PRR (RENR)	P25286	Q6AXS4	235	346	0.00426372	2	2	KICEGFR	MTNQKIR
V-ATPase-d1	PRR (RENR)	Q5M7T6	Q6AXS4	187	346	0.256861	2	1	NTLYKAYLESFYK	MTNQKIR
V-ATPase-a1	Scamp-1	P25286	P56603	50	97	0.0914864	1	1	KFVNEVR	KAAELDR
V-ATPase-B2	Sbf1	P62815	M0RAP5	109	883	0.487104	2	1	KTSCEFTGDILR	PKLLR
AP2M1	AP2A1	P84092	D3ZUY8	11	26	0.396786	2	3	MIGGLFIYNHKGEVLISR	SKEAEIK
ALDOC	Aldoa	P09117	P05065	111	111	3.82738e-08	2	3	VDKGVVPLAGTDGETTTQGLDGLLER	VDKGVVPLAGTNGETTTQGLDGLSER
Arpc3	ARP3	B2GV73	Q4V7C7	61	348	0.0206139	3	1	NYEIKNEADR	LKLSEELSGGR
Arpc4	ARP5L	B2RZ72	A1L108	44	69	0.0640097	2,3	5	SSKELLLQPVTISR	NSPINTKNQAVK
BIN1	Amphiphysin	O08839	O08838	211	141	1.42164e-06	1,3	4	NQAEEELIKAQK	KLVDYDSAR
Pfkm	PFKAP	Q52KS1	P47860	727	747	0.132793	2	1	ALVFQPVTELKDQTDFEHR	IPKQQWWLK
PRS7	PRS4	Q63347	P62193	84	98	0.38914	2	1	ESDTGLAPPALWDLAADKQTLQSEQPLQVAR	SKVDDLR
Psmc6	Psmc3	G3V6W6	Q6P6U2	86	128	0.00730511	2	2	FIVKATNGPR	CAVIKTSTR
Psmd14	Psmd7	Q4V8E2	D4AEH3	152	180	0.0540423	2	2	AVAVVVDPIQSVKGK	DIKDTTVGTLSQR
Psmd14	Psmd1	Q4V8E2	G3V8B6	209	574	0.0087528	2	1	KNELEQK	DKDPILR
Intra-molecular cross-links
Synaptobrevin-2	Synaptobrevin-2	P63045	P63045	52	87	0.239471	2,3	2	VNVDKVLER	KYWWK
Synaptobrevin-2	Synaptobrevin-2	P63045	P63045	59	52	2.27097e-06	1,2,3	125	DQKLSELDDR	VNVDKVLER
Synaptobrevin-2	Synaptobrevin-2	P63045	P63045	83	52	8.94761e-05	2,3	21	ADALQAGASQFETSAAKLK	VNVDKVLER
Synaptobrevin-2	Synaptobrevin-2	P63045	P63045	83	59	4.7427e-06	2,3	26	ADALQAGASQFETSAAKLK	DQKLSELDDR
Synaptobrevin-2	Synaptobrevin-2	P63045	P63045	83	87	0.000328511	1,2,3	10	ADALQAGASQFETSAAKLK	KYWWK
Synaptobrevin-1	Synaptobrevin-1	Q63666	Q63666	85	54	0.00264673	2	5	ADALQAGASVFESSAAKLK	VNVDKVLER
Synaptobrevin-1	Synaptobrevin-1	Q63666	Q63666	85	61	0.000175037	2	5	ADALQAGASVFESSAAKLK	DQKLSELDDR
SNAP-25	SNAP-25	P60881	P60881	40	102	0.0023645	1,2,3	7	MLQLVEESKDAGIR	SSDAYKK
SNAP-25	SNAP-25	P60881	P60881	40	184	0.00121905	1,2,3	3	MLQLVEESKDAGIR	IMEKADSNK
SNAP-25	SNAP-25	P60881	P60881	40	96	1.07263e-05	1,2,3	10	MLQLVEESKDAGIR	LKSSDAYK
SNAP-25	SNAP-25	P60881	P60881	103	189	0.0215379	1,2,3	18	KAWGNNQDGVVASQPAR	ADSNKTR
SNAP-25	SNAP-25	P60881	P60881	103	201	0.00309256	2,3	7	KAWGNNQDGVVASQPAR	ATKMLGSG
SNAP-25	SNAP-25	P60881	P60881	103	184	3.35514e-05	1,2,3	10	KAWGNNQDGVVASQPAR	IMEKADSNK
SNAP-25	SNAP-25	P60881	P60881	103	96	3.22483e-08	1,2,3	45	KAWGNNQDGVVASQPAR	LKSSDAYK
SNAP-25	SNAP-25	P60881	P60881	103	40	3.47301e-12	1,2,3	25	KAWGNNQDGVVASQPAR	MLQLVEESKDAGIR
SNAP-25	SNAP-25	P60881	P60881	184	96	0.00121362	2,3	5	IMEKADSNK	LKSSDAYK
Syntaxin-1A	Syntaxin-1A	P32851	P32851	46	88	0.0183116	2	8	GFIDKIAENVEEVKR	TANKVR
Syntaxin-1A	Syntaxin-1A	P32851	P32851	204	252	0.0109013	1,3	12	HSEIIKLENSIR	AVSDTKK
Syntaxin-1A	Syntaxin-1A	P32851	P32851	204	256	0.00086781	1	2	HSEIIKLENSIR	AVKYQSK
Syntaxin-1B	Syntaxin-1B	P61265	P61265	45	87	0.0739671	1,2	14	GCIEKLSEDVEQVKK	TANKVR
Syntaxin-1B	Syntaxin-1B	P61265	P61265	139	55	0.000677069	2	3	FVEVMTEYNATQSKYR	KQHSAILAAPNPDEK
Syntaxin-1B	Syntaxin-1B	P61265	P61265	255	251	0.00171691	1,2,3	22	AVKYQSK	AVSDTKK
Syntaxin-1B	Syntaxin-1B	P61265	P61265	259	251	4.72525e-12	1,3	15	YQSKAR	AVSDTKK
Synaptotagmin-1	Synaptotagmin-1	P21707	P21707	98	111	0.239166	2	1	GGKNAINMK	DLGKTMK
Synaptotagmin-1	Synaptotagmin-1	P21707	P21707	98	107	0.000121368	1,2,3	10	GGKNAINMK	DVKDLGK
Synaptotagmin-1	Synaptotagmin-1	P21707	P21707	104	111	0.00309966	2	1	NAINMKDVK	DLGKTMK
Synaptotagmin-1	Synaptotagmin-1	P21707	P21707	107	192	0.0281501	2	1	DVKDLGK	KFETK
Synaptotagmin-1	Synaptotagmin-1	P21707	P21707	114	107	1.44829e-08	1,2,3	28	TMKDQALK	DVKDLGK
Synaptotagmin-1	Synaptotagmin-1	P21707	P21707	133	114	0.0266185	2,3	2	DDDAETGLTDGEEKEEPKEEEK	TMKDQALK
Synaptotagmin-1	Synaptotagmin-1	P21707	P21707	133	141	0.000974686	1,2,3	16	DQALKDDDAETGLTDGEEKEEPK	EEEKLGK
Synaptotagmin-1	Synaptotagmin-1	P21707	P21707	189	107	0.0156554	2	3	VFLLPDKK	DVKDLGK
Synaptotagmin-1	Synaptotagmin-1	P21707	P21707	189	192	1.30136e-06	1,2,3	34	VFLLPDKK	KFETK
Synaptotagmin-1	Synaptotagmin-1	P21707	P21707	190	192	0.0247473	2	2	VFLLPDKKK	KFETK
Synaptotagmin-1	Synaptotagmin-1	P21707	P21707	196	107	0.0216067	1,3	4	FETKVHR	DVKDLGK
Synaptotagmin-1	Synaptotagmin-1	P21707	P21707	200	196	0.00217548	1,2,3	7	KTLNPVFNEQFTFK	FETKVHR
Synaptotagmin-1	Synaptotagmin-1	P21707	P21707	236	107	0.00664489	2,3	4	FSKHDIIGEFK	DVKDLGK
Synaptotagmin-1	Synaptotagmin-1	P21707	P21707	236	189	0.000159771	2	14	FSKHDIIGEFK	VFLLPDKK
Synaptotagmin-1	Synaptotagmin-1	P21707	P21707	236	192	1.11473e-06	1,2,3	31	FSKHDIIGEFK	KFETK
Synaptotagmin-1	Synaptotagmin-1	P21707	P21707	244	189	0.000111117	2	21	HDIIGEFKVPMNTVDFGHVTEEWR	VFLLPDKK
Synaptotagmin-1	Synaptotagmin-1	P21707	P21707	244	267	2.13738e-08	2	10	HDIIGEFKVPMNTVDFGHVTEEWR	DLQSAEKEEQEK
Synaptotagmin-1	Synaptotagmin-1	P21707	P21707	244	192	1.25291e-09	2	28	HDIIGEFKVPMNTVDFGHVTEEWR	KFETK
Synaptotagmin-1	Synaptotagmin-1	P21707	P21707	267	137	0.0530797	1,3	6	DLQSAEKEEQEK	EEPKEEEK
Synaptotagmin-1	Synaptotagmin-1	P21707	P21707	267	141	0.0359914	1,3	6	DLQSAEKEEQEK	EEPKEEEKLGK
Synaptotagmin-1	Synaptotagmin-1	P21707	P21707	267	107	0.0335391	1,2,3	6	DLQSAEKEEQEK	DVKDLGK
Synaptotagmin-1	Synaptotagmin-1	P21707	P21707	267	192	0.00309684	1,2	12	DLQSAEKEEQEKLGDICFSLR	KFETK
Synaptotagmin-1	Synaptotagmin-1	P21707	P21707	267	297	0.000945501	2	4	DLQSAEKEEQEK	LTVVILEAKNLK
Synaptotagmin-1	Synaptotagmin-1	P21707	P21707	267	236	0.000381652	1,2,3	21	DLQSAEKEEQEK	FSKHDIIGEFK
Synaptotagmin-1	Synaptotagmin-1	P21707	P21707	267	189	0.000213652	2,3	13	DLQSAEKEEQEK	VFLLPDKK
Synaptotagmin-1	Synaptotagmin-1	P21707	P21707	272	189	0.031667	2	8	DLQSAEKEEQEKLGDICFSLR	VFLLPDKK
Synaptotagmin-1	Synaptotagmin-1	P21707	P21707	272	192	0.000140329	1,2	18	EEQEKLGDICFSLR	KFETK
Synaptotagmin-1	Synaptotagmin-1	P21707	P21707	272	301	2.85253e-06	2	1	DLQSAEKEEQEKLGDICFSLR	KMDVGGLSDPYVK
Synaptotagmin-1	Synaptotagmin-1	P21707	P21707	297	192	0.000594461	2	2	LTVVILEAKNLK	KFETK
Synaptotagmin-1	Synaptotagmin-1	P21707	P21707	313	369	3.09568e-06	2,3	11	MDVGGLSDPYVKIHLMQNGK	IGKNDAIGK
Synaptotagmin-1	Synaptotagmin-1	P21707	P21707	313	375	4.3632e-13	2,3	86	MDVGGLSDPYVKIHLMQNGK	NDAIGKVFVGYNSTGAELR
Synaptotagmin-1	Synaptotagmin-1	P21707	P21707	332	366	0.044459	2	1	KNTLNPYYNESFSFEVPFEQIQK	VQVVVTVLDYDKIGK
Synaptotagmin-1	Synaptotagmin-1	P21707	P21707	332	107	0.0146047	2	6	KNTLNPYYNESFSFEVPFEQIQK	DVKDLGK
Synaptotagmin-1	Synaptotagmin-1	P21707	P21707	375	189	0.031152	2	2	NDAIGKVFVGYNSTGAELR	VFLLPDKK
Synaptotagmin-1	Synaptotagmin-1	P21707	P21707	375	107	0.00241842	2	7	NDAIGKVFVGYNSTGAELR	DVKDLGK
Synaptotagmin-1	Synaptotagmin-1	P21707	P21707	375	98	0.000490988	2	3	NDAIGKVFVGYNSTGAELR	GGKNAINMK
Synaptotagmin-1	Synaptotagmin-1	P21707	P21707	375	236	1.83216e-07	2	9	NDAIGKVFVGYNSTGAELR	FSKHDIIGEFK
Synaptotagmin-2	Synaptotagmin-2	P29101	P29101	190	193	5.70285e-09	2,3	10	VFLLPDKK	KYETK
Synaptotagmin-2	Synaptotagmin-2	P29101	P29101	237	193	0.00195814	2	3	FSKHDIIGEVK	KYETK
Synaptotagmin-2	Synaptotagmin-2	P29101	P29101	245	190	0.0057062	2	8	HDIIGEVKVPMNTVDLGQPIEEWR	VFLLPDKK
Synaptotagmin-2	Synaptotagmin-2	P29101	P29101	245	193	1.60546e-05	2	7	HDIIGEVKVPMNTVDLGQPIEEWR	KYETK
Synaptotagmin-2	Synaptotagmin-2	P29101	P29101	268	193	0.0254024	2,3	3	DLQGGEKEEPEK	KYETK
Synaptotagmin-2	Synaptotagmin-2	P29101	P29101	273	193	0.00224064	2	4	DLQGGEKEEPEKLGDICTSLR	KYETK
Synaptotagmin-2	Synaptotagmin-2	P29101	P29101	314	376	5.26439e-09	2	8	MDVGGLSDPYVKIHLMQNGK	NEAIGKIFVGSNATGTELR
SV2A	SV2A	Q02563	Q02563	32	16	0.0191306	2	1	VVKGLDR	GAKDIAK
SV2A	SV2A	Q02563	Q02563	109	16	0.00159488	1,2,3	6	AESGGKGER	GAKDIAK
SV2A	SV2A	Q02563	Q02563	143	109	0.0869252	1,2,3	8	KDREELAQQYETILR	AESGGKGER
SV2A	SV2A	Q02563	Q02563	143	385	0.00129772	1,2,3	6	KDREELAQQYETILR	AKGHPER
SV2A	SV2A	Q02563	Q02563	143	485	0.000374266	1,2,3	9	KDREELAQQYETILR	TKVFPGER
SV2A	SV2A	Q02563	Q02563	288	385	3.35015e-13	1	1	LLSGVGIGGSIPIVFSYFSEFLAQEKR	AKGHPER
SV2A	SV2A	Q02563	Q02563	375	385	0.000249169	2,3	4	HDEAWMVLKQVHDTNMR	AKGHPER
SV2A	SV2A	Q02563	Q02563	385	32	0.120953	2	1	AKGHPER	VVKGLDR
SV2A	SV2A	Q02563	Q02563	485	109	0.000136445	1,2,3	11	TKVFPGER	AESGGKGER
SV2A	SV2A	Q02563	Q02563	485	385	5.68845e-05	1,2,3	21	TKVFPGER	AKGHPER
SV2A	SV2A	Q02563	Q02563	515	485	4.21683e-05	1,2,3	19	GGQYFNDKFIGLR	TKVFPGER
SV2B	SV2B	Q63564	Q63564	318	341	0.00195425	2	2	HDEAWMILKQVHDTNMR	VFTVSHIKTPK
SV2B	SV2B	Q63564	Q63564	318	328	0.00123362	2	2	HDEAWMILKQVHDTNMR	AKGTPEK
SV2B	SV2B	Q63564	Q63564	341	328	0.000993969	1,2,3	15	VFTVSHIKTPK	AKGTPEK
Synapsin-1	Synapsin-1	P09951	P09951	128	173	0.00702633	2	3	VLLVIDEPHTDWAKYFK	NGVKVVR
Synapsin-1	Synapsin-1	P09951	P09951	134	173	1.55599e-05	2,3	12	KIHGEIDIK	NGVKVVR
Synapsin-1	Synapsin-1	P09951	P09951	134	131	7.26436e-08	2,3	23	KIHGEIDIK	YFKGK
Synapsin-1	Synapsin-1	P09951	P09951	173	131	1.53216e-08	2,3	8	NGVKVVR	YFKGK
Synapsin-1	Synapsin-1	P09951	P09951	179	318	2.01095e-05	2,3	4	SLKPDFVLIR	VQKIGQNYK
Synapsin-1	Synapsin-1	P09951	P09951	179	134	3.0084e-06	2,3	11	SLKPDFVLIR	KIHGEIDIK
Synapsin-1	Synapsin-1	P09951	P09951	179	173	3.26348e-07	1,2,3	25	SLKPDFVLIR	NGVKVVR
Synapsin-1	Synapsin-1	P09951	P09951	238	173	0.00134833	2	1	KLGTEEFPLIDQTFYPNHK	NGVKVVR
Synapsin-1	Synapsin-1	P09951	P09951	238	179	1.47499e-10	2	3	KLGTEEFPLIDQTFYPNHK	SLKPDFVLIR
Synapsin-1	Synapsin-1	P09951	P09951	281	179	0.000154315	2	2	VKVDNQHDFQDIASVVALTK	SLKPDFVLIR
Synapsin-1	Synapsin-1	P09951	P09951	311	318	0.00744936	2,3	6	TYATAEPFIDAKYDVR	VQKIGQNYK
Synapsin-1	Synapsin-1	P09951	P09951	311	179	0.000114548	2	8	TYATAEPFIDAKYDVR	SLKPDFVLIR
Synapsin-1	Synapsin-1	P09951	P09951	336	179	0.000967033	2	3	TSVSGNWKTNTGSAMLEQIAMSDR	SLKPDFVLIR
Synapsin-1	Synapsin-1	P09951	P09951	336	311	5.12231e-06	2	9	TSVSGNWKTNTGSAMLEQIAMSDR	TYATAEPFIDAKYDVR
Synapsin-1	Synapsin-1	P09951	P09951	574	632	0.00398585	3	1	QASISGPAPPKVSGASPGGQQR	PTKPQLAQK
Synapsin-1	Synapsin-1	P09951	P09951	574	179	0.00267598	3	1	QASISGPAPPKVSGASPGGQQR	SLKPDFVLIR
Synapsin-1	Synapsin-1	P09951	P09951	574	591	0.000246621	1,2,3	43	QASISGPAPPKVSGASPGGQQR	QGPPQKPPGPAGPIR
Synapsin-1	Synapsin-1	P09951	P09951	591	632	0.00342849	2,3	2	QGPPQKPPGPAGPIR	PTKPQLAQK
Synaptophysin	Synaptophysin	P07825	P07825	83	173	1.53078e-08	2,3	7	LHQVYFDAPSCVKGGTTK	MATDPENIIKEMPMCR
Synaptophysin	Synaptophysin	P07825	P07825	83	163	4.73445e-09	1,2,3	20	LHQVYFDAPSCVKGGTTK	GLSDVKMATDPENIIK
Synaptophysin	Synaptophysin	P07825	P07825	83	186	7.01641e-10	1,2,3	43	LHQVYFDAPSCVKGGTTK	QTGNTCKELR
Synaptophysin	Synaptophysin	P07825	P07825	83	17	1.0422e-18	1,2,3	20	LHQVYFDAPSCVKGGTTK	VVKEPLGFVK
Synaptophysin	Synaptophysin	P07825	P07825	163	17	1.21703e-05	2	2	GLSDVKMATDPENIIK	VVKEPLGFVK
Synaptophysin	Synaptophysin	P07825	P07825	163	186	7.89637e-06	1,2,3	29	GLSDVKMATDPENIIK	QTGNTCKELR
Synaptophysin	Synaptophysin	P07825	P07825	173	186	0.013272	1,2,3	23	MATDPENIIKEMPMCR	QTGNTCKELR
Synaptophysin	Synaptophysin	P07825	P07825	186	17	1.49737e-06	1,2,3	9	QTGNTCKELR	VVKEPLGFVK
Rab14	Rab14	P61107	P61107	193	61	3.75336e-10	1,2,3	20	IYQNIQDGSLDLNAAESGVQHKPSAPQGGR	IKLQIWDTAGQER
RAB1A	RAB1A	Q6NYB7	Q6NYB7	119	132	0.052077	2	3	YASENVNKLLVGNK	KVVDYTTAK
RAB1A	RAB1A	Q6NYB7	Q6NYB7	125	132	1.67818e-05	1,2,3	17	LLVGNKCDLTTK	KVVDYTTAK
Rab1B	Rab1B	P10536	P10536	116	129	0.0110668	2	2	YASENVNKLLVGNK	KVVDNTTAK
RAB1B	RAB1B	P10536	P10536	122	129	8.46078e-05	1,2,3	16	LLVGNKSDLTTK	KVVDNTTAK
RAB35	RAB35	Q5U316	Q5U316	121	128	1.36085e-05	2,3	3	ILVGNKNDDPER	KVVETEDAYK
RAB3A	RAB3A	P63012	P63012	12	62	0.00276377	2,3	5	YGQKESSDQNFDYMFK	VKTIYR
RAB3A	RAB3A	P63012	P63012	12	72	1.42748e-05	2	3	YGQKESSDQNFDYMFK	IKLQIWDTAGQER
RAB3A	RAB3A	P63012	P63012	35	62	0.100698	2	3	ILIIGNSSVGKTSFLFR	VKTIYR
RAB3A	RAB3A	P63012	P63012	72	62	0.0319723	1,2	2	IKLQIWDTAGQER	VKTIYR
RAB3A	RAB3A	P63012	P63012	173	62	0.0432854	2	3	DNINVKQTFER	VKTIYR
Rab3C	Rab3C	P62824	P62824	80	70	0.00346183	2,3	8	IKLQIWDTAGQER	VKTVFK
Rab3C	Rab3C	P62824	P62824	181	70	0.0969625	2	1	DNINVKQTFER	VKTVFK
CSP	CSP	P60905	P60905	46	32	0.00747855	1,2,3	21	YHPDKNPDNPEAADK	NATSDDIKK
CSP	CSP	P60905	P60905	56	41	6.76558e-05	1,2,3	25	NPDNPEAADKFK	LALKYHPDK
CSP	CSP	P60905	P60905	58	46	2.55259e-06	1,2,3	8	FKEINNAHAILTDATKR	YHPDKNPDNPEAADK
VGlu2	VGlu2	Q9JI12	Q9JI12	13	34	0.000222683	1,2	10	ILAPGKEGIK	KQDNR
VGlu2	VGlu2	Q9JI12	Q9JI12	17	34	1.64347e-05	1,2	6	EGIKNFAGK	KQDNR
VGlu2	VGlu2	Q9JI12	Q9JI12	22	13	5.66952e-06	1,2,3	10	NFAGKSLGQIYR	ILAPGKEGIK
VGlu2	VGlu2	Q9JI12	Q9JI12	22	34	8.81382e-12	1,2,3	19	NFAGKSLGQIYR	KQDNR
VGlu2	VGlu2	Q9JI12	Q9JI12	48	22	0.000702986	2	1	ETIELTEDGKPLEVPEK	NFAGKSLGQIYR
Scamp-1	Scamp-1	P56603	P56603	89	97	9.07746e-07	1,2,3	23	EHALAQAELLKR	KAAELDR
Scamp3	Scamp3	E9PTW1	E9PTW1	77	112	0.000892528	2	2	KLSPAEPK	KAEELDR
Scamp3	Scamp3	E9PTW1	E9PTW1	84	105	0.318752	2	1	LSPAEPKNYGSYSTQATAAAATAELLK	KQEELNR
Scamp3	Scamp3	E9PTW1	E9PTW1	104	112	4.51805e-05	2,3	2	NYGSYSTQATAAAATAELLKK	KAEELDR
Scamp3	Scamp3	E9PTW1	E9PTW1	105	77	2.18817e-09	2,3	4	KQEELNR	KLSPAEPK
Scamp3	Scamp3	E9PTW1	E9PTW1	105	112	6.95768e-17	1,2,3	48	KQEELNR	KAEELDR
V-ATPase-A	V-ATPase-A	D4A133	D4A133	84	8	0.332848	1,2	2	TGKPLSVELGPGIMGAIFDGIQR	LPKIR
V-ATPase-A	V-ATPase-A	D4A133	D4A133	139	165	0.000122633	2,3	43	DIKWEFIPSKNLR	HKIMLPPR
V-ATPase-A	V-ATPase-A	D4A133	D4A133	163	139	1.34642e-10	1,2,3	24	VGSHITGGDIYGIVNENSLIKHK	DIKWEFIPSKNLR
V-ATPase-A	V-ATPase-A	D4A133	D4A133	220	393	2.19562e-09	1,3	13	QVRPVTEKLPANHPLLTGQR	VKCLGNPER
V-ATPase-A	V-ATPase-A	D4A133	D4A133	467	393	8.12854e-08	1,2	3	ALDEYYDKHFTEFVPLR	VKCLGNPER
V-ATPase-A	V-ATPase-A	D4A133	D4A133	498	516	9.96671e-10	1,2	7	EILQEEEDLAEIVQLVGKASLAETDK	LIKDDFLQQNGYTPYDR
V-ATPase-A	V-ATPase-A	D4A133	D4A133	498	513	1.01694e-07	2	1	EILQEEEDLAEIVQLVGKASLAETDK	ITLEVAKLIK
V-ATPase-A	V-ATPase-A	D4A133	D4A133	498	467	0.131942	2	1	EILQEEEDLAEIVQLVGKASLAETDK	ALDEYYDKHFTEFVPLR
V-ATPase-A	V-ATPase-A	D4A133	D4A133	580	587	0.000943793	2	2	EHMGEILYKLSSMK	FKDPVK
V-ATPase-A	V-ATPase-A	D4A133	D4A133	596	587	4.43834e-05	1,2,3	10	DGEAKIK	FKDPVK
V-ATPase-A	V-ATPase-A	D4A133	D4A133	598	591	6.77747e-06	2	16	IKADYAQLLEDMQNAFR	FKDPVKDGEAK
V-ATPase-B2	V-ATPase-B2	P62815	P62815	48	109	6.90149e-31	1,2,3	54	LTYKTVSGVNGPLVILDHVK	KTSCEFTGDILR
V-ATPase-B2	V-ATPase-B2	P62815	P62815	48	108	2.45159e-11	1,2	27	LTYKTVSGVNGPLVILDHVK	AVVQVFEGTSGIDAKK
V-ATPase-B2	V-ATPase-B2	P62815	P62815	48	81	4.31437e-10	1,2	14	LTYKTVSGVNGPLVILDHVK	YAEIVHLTLPDGTKR
V-ATPase-B2	V-ATPase-B2	P62815	P62815	81	109	7.44685e-14	1,2,3	22	YAEIVHLTLPDGTKR	KTSCEFTGDILR
V-ATPase-B2	V-ATPase-B2	P62815	P62815	81	137	4.54056e-10	1,2,3	23	YAEIVHLTLPDGTKR	VFNGSGKPIDR
V-ATPase-B2	V-ATPase-B2	P62815	P62815	81	108	0.0054312	3	1	YAEIVHLTLPDGTKR	AVVQVFEGTSGIDAKK
V-ATPase-B2	V-ATPase-B2	P62815	P62815	188	137	1.50082e-06	1,3	6	GQKIPIFSAAGLPHNEIAAQICR	VFNGSGKPIDR
V-ATPase-B2	V-ATPase-B2	P62815	P62815	460	403	3.8977e-05	2	2	FEKNFITQGPYENR	LMKSAIGEGMTR
V-ATPase-C1	V-ATPase-C1	Q5FVI6	Q5FVI6	147	156	5.4734e-05	1,2,3	8	ASAYNNLKGNLQNLER	KNAGSLLTR
V-ATPase-C1	V-ATPase-C1	Q5FVI6	Q5FVI6	156	171	7.83129e-05	3	2	KNAGSLLTR	SLAEIVKK
V-ATPase-C1	V-ATPase-C1	Q5FVI6	Q5FVI6	156	245	0.000910787	1,2,3	6	KNAGSLLTR	ENKFIVR
V-ATPase-C1	V-ATPase-C1	Q5FVI6	Q5FVI6	245	232	0.00314896	2,3	6	ENKFIVR	KAVDDFR
V-ATPase-C1	V-ATPase-C1	Q5FVI6	Q5FVI6	262	156	0.00027943	1,3	4	ADKEEMNR	KNAGSLLTR
V-ATPase-C1	V-ATPase-C1	Q5FVI6	Q5FVI6	262	274	0.00553656	2,3	2	ADKEEMNR	KQFGPLVR
V-ATPase-C1	V-ATPase-C1	Q5FVI6	Q5FVI6	262	245	0.020904	3	1	ADKEEMNR	ENKFIVR
V-ATPase-D	V-ATPase-D	Q6P503	Q6P503	20	24	7.1125e-05	1,2	15	MAQTIMKAR	LKGAQTGR
V-ATPase-E1	V-ATPase-E1	Q6PCU2	Q6PCU2	69	62	3.33212e-06	1,2,3	16	KIQMSNLMNQAR	EKQIEQQK
V-ATPase-E1	V-ATPase-E1	Q6PCU2	Q6PCU2	99	107	0.00165809	2,3	18	DDLITDLLNEAKQR	VVKDTTR
V-ATPase-E1	V-ATPase-E1	Q6PCU2	Q6PCU2	99	104	0.00883544	2	3	ARDDLITDLLNEAKQR	LSKVVK
V-ATPase-F	V-ATPase-F	P50408	P50408	102	110	0.000337482	1,2,3	15	EHPYDAAKDSILR	AKGMFTAEDLR
V-ATPase-a1	V-ATPase-a1	P25286	P25286	70	50	0.00012189	1,2,3	18	FVEKEIR	KFVNEVR
V-ATPase-a1	V-ATPase-a1	P25286	P25286	70	835	0.00208512	1,2,3	18	FVEKEIR	EGKFDE
V-ATPase-a1	V-ATPase-a1	P25286	P25286	70	235	0.0304354	1,2,3	3	FVEKEIR	KICEGFR
V-ATPase-a1	V-ATPase-a1	P25286	P25286	74	70	5.14873e-10	1,2,3	63	KANIPIMDTGENPEVPFPR	FVEKEIR
V-ATPase-a1	V-ATPase-a1	P25286	P25286	74	109	1.23061e-06	2	2	KANIPIMDTGENPEVPFPR	IENELKEINTNQEALK
V-ATPase-a1	V-ATPase-a1	P25286	P25286	74	119	0.000110206	1,2,3	9	KANIPIMDTGENPEVPFPR	EINTNQEALKR
V-ATPase-a1	V-ATPase-a1	P25286	P25286	103	288	0.000682817	2	4	DMIDLEANFEKIENELK	VLQAAAKNIR
V-ATPase-a1	V-ATPase-a1	P25286	P25286	109	70	7.93439e-13	1,2,3	72	IENELKEINTNQEALKR	FVEKEIR
V-ATPase-a1	V-ATPase-a1	P25286	P25286	109	50	0.0026593	2,3	3	IENELKEINTNQEALK	KFVNEVR
V-ATPase-a1	V-ATPase-a1	P25286	P25286	109	288	0.0814139	3	1	IENELKEINTNQEALK	VLQAAAKNIR
V-ATPase-a1	V-ATPase-a1	P25286	P25286	119	255	6.1838e-05	1,2,3	6	EINTNQEALKR	KEMASGVNTR
V-ATPase-a1	V-ATPase-a1	P25286	P25286	119	50	0.000278434	1,2,3	10	EINTNQEALKR	KFVNEVR
V-ATPase-a1	V-ATPase-a1	P25286	P25286	119	235	0.00571187	1,2,3	6	EINTNQEALKR	KICEGFR
V-ATPase-a1	V-ATPase-a1	P25286	P25286	119	70	0.00769401	1,2,3	16	EINTNQEALKR	FVEKEIR
V-ATPase-a1	V-ATPase-a1	P25286	P25286	119	288	0.135729	3	1	EINTNQEALKR	VLQAAAKNIR
V-ATPase-a1	V-ATPase-a1	P25286	P25286	129	255	0.000164046	2	9	NFLELTELKFILR	KEMASGVNTR
V-ATPase-a1	V-ATPase-a1	P25286	P25286	134	255	7.22656e-05	2	4	KTQQFFDEMADPDLLEESSSLLEPNEMGR	KEMASGVNTR
V-ATPase-a1	V-ATPase-a1	P25286	P25286	134	235	0.00202765	2	1	KTQQFFDEMADPDLLEESSSLLEPNEMGR	KICEGFR
V-ATPase-a1	V-ATPase-a1	P25286	P25286	134	50	0.174479	2	1	KTQQFFDEMADPDLLEESSSLLEPNEMGR	KFVNEVR
V-ATPase-a1	V-ATPase-a1	P25286	P25286	230	235	0.00505238	2	4	SVFIIFFQGDQLKNR	KICEGFR
V-ATPase-a1	V-ATPase-a1	P25286	P25286	235	50	2.32108e-18	1,2,3	13	KICEGFR	KFVNEVR
V-ATPase-a1	V-ATPase-a1	P25286	P25286	255	235	2.58376e-17	1,2,3	15	KEMASGVNTR	KICEGFR
V-ATPase-a1	V-ATPase-a1	P25286	P25286	255	50	7.30213e-09	1,2,3	15	KEMASGVNTR	KFVNEVR
V-ATPase-a1	V-ATPase-a1	P25286	P25286	255	70	1.93713e-06	1,2,3	8	KEMASGVNTR	FVEKEIR
V-ATPase-a1	V-ATPase-a1	P25286	P25286	288	296	8.52353e-05	1,2,3	14	VLQAAAKNIR	VWFIKVR
V-ATPase-a1	V-ATPase-a1	P25286	P25286	288	235	0.00044124	2,3	4	VLQAAAKNIR	KICEGFR
V-ATPase-a1	V-ATPase-a1	P25286	P25286	288	50	0.00140725	2,3	2	VLQAAAKNIR	KFVNEVR
V-ATPase-a1	V-ATPase-a1	P25286	P25286	288	70	0.0145847	1,2,3	9	VLQAAAKNIR	FVEKEIR
V-ATPase-a1	V-ATPase-a1	P25286	P25286	369	50	0.00301586	2	2	TNKFTHGFQNIVDAYGIGTYR	KFVNEVR
V-ATPase-d1	V-ATPase-d1	Q5M7T6	Q5M7T6	24	300	1.0591e-12	1,2,3	42	GLKAGVLSQADYLNLVQCETLEDLK	FFEHEVKLNK
V-ATPase-d1	V-ATPase-d1	Q5M7T6	Q5M7T6	73	77	1.54955e-09	2	10	LHLQSTDYGNFLANEASPLTVSVIDDKLK	EKMVVEFR
V-ATPase-d1	V-ATPase-d1	Q5M7T6	Q5M7T6	187	239	2.33708e-05	2	3	NTLYKAYLESFYK	AKLFPHCGR
V-ATPase-d1	V-ATPase-d1	Q5M7T6	Q5M7T6	265	239	1.8582e-05	1	5	ADDYEQVKNVADYYPEYK	AKLFPHCGR
V-ATPase-d1	V-ATPase-d1	Q5M7T6	Q5M7T6	265	288	0.000124122	2	5	ADDYEQVKNVADYYPEYK	LLFEGAGSNPGDKTLEDR
V-ATPase-d1	V-ATPase-d1	Q5M7T6	Q5M7T6	275	300	7.06544e-05	2	12	NVADYYPEYKLLFEGAGSNPGDK	FFEHEVKLNK
V-ATPase-d1	V-ATPase-d1	Q5M7T6	Q5M7T6	288	300	9.11733e-15	1,2,3	52	LLFEGAGSNPGDKTLEDR	FFEHEVKLNK
V-ATPase-d1	V-ATPase-d1	Q5M7T6	Q5M7T6	288	343	0.0339811	1,2	5	LLFEGAGSNPGDKTLEDR	AKIDNYIPIF
Syntaxin-binding-protein-1	Syntaxin-binding-protein-1	P61765	P61765	120	125	0.0618104	2	1	AAHVFFTDSCPDALFNELVKSR	AAKVIK
Syntaxin-binding-protein-1	Syntaxin-binding-protein-1	P61765	P61765	294	308	0.00210095	3	1	HKHIAEVSQEVTR	SLKDFSSSK
Syntaxin-binding-protein-1	Syntaxin-binding-protein-1	P61765	P61765	321	314	0.315419	2,3	3	MNTGEKTTMR	DFSSSKR
AP2A1	AP2A1	D3ZUY8	D3ZUY8	35	31	0.000693864	1,2,3	12	INKELANIR	EAEIKR
AP2A1	AP2A1	D3ZUY8	D3ZUY8	856	880	0.00811519	2	2	YGGTAQSLTLKLPVTINK	WKQLSLPLQEAQK
AP2A2	AP2A2	Q66HM2	Q66HM2	869	858	8.66564e-09	2	6	AKIIGFGSALLEEVDPNPANFVGAGIIHTK	AKHPMDTEITK
AP2B1	AP2B1	P62944	P62944	131	139	1.93229e-05	2,3	6	CLKDEDPYVR	KTAAVCVAK
AP2B1	AP2B1	P62944	P62944	383	318	0.000861236	2,3	4	CAIKVEQSAER	RPEILKQEIK
AP2M1	AP2M1	P84092	P84092	213	224	0.494081	2	1	SYLSGMPECKFGMNDK	IVIEKQGK
AP2M1	AP2M1	P84092	P84092	213	405	0.0607816	2	7	SYLSGMPECKFGMNDK	YLKVFEPK
AP2M1	AP2M1	P84092	P84092	213	256	0.000586794	2,3	16	SYLSGMPECKFGMNDK	LSKFDSER
AP2M1	AP2M1	P84092	P84092	219	312	0.00692478	2	1	FGMNDKIVIEK	SNFKPSLLAQK
AP2M1	AP2M1	P84092	P84092	219	281	0.00279359	2	3	FGMNDKIVIEK	TTKDIILPFR
AP2M1	AP2M1	P84092	P84092	227	405	0.0837019	2	4	QGKGTADETSK	YLKVFEPK
AP2M1	AP2M1	P84092	P84092	227	256	0.000105258	1,2,3	9	QGKGTADETSK	LSKFDSER
AP2M1	AP2M1	P84092	P84092	235	224	0.0482792	2	3	GTADETSKSGK	IVIEKQGK
AP2M1	AP2M1	P84092	P84092	235	405	0.00234533	2	2	GTADETSKSGK	YLKVFEPK
AP2M1	AP2M1	P84092	P84092	238	224	0.00737666	2,3	4	SGKQSIAIDDCTFHQCVR	IVIEKQGK
AP2M1	AP2M1	P84092	P84092	238	308	0.00257014	2	2	SGKQSIAIDDCTFHQCVR	VVIKSNFKPSLLAQK
AP2M1	AP2M1	P84092	P84092	238	256	0.000111188	1,2,3	7	SGKQSIAIDDCTFHQCVR	LSKFDSER
AP2M1	AP2M1	P84092	P84092	238	227	3.06178e-07	2,3	9	SGKQSIAIDDCTFHQCVR	QGKGTADETSK
AP2M1	AP2M1	P84092	P84092	238	405	2.8616e-08	1,2,3	12	SGKQSIAIDDCTFHQCVR	YLKVFEPK
AP2M1	AP2M1	P84092	P84092	238	312	9.65876e-09	2	9	SGKQSIAIDDCTFHQCVR	SNFKPSLLAQK
AP2M1	AP2M1	P84092	P84092	238	281	3.50486e-10	1,2,3	18	SGKQSIAIDDCTFHQCVR	TTKDIILPFR
AP2M1	AP2M1	P84092	P84092	256	224	0.00136228	1,2,3	20	LSKFDSER	IVIEKQGK
AP2M1	AP2M1	P84092	P84092	281	235	0.00194997	1,2,3	10	TTKDIILPFR	GTADETSKSGK
AP2M1	AP2M1	P84092	P84092	281	256	0.00167185	2,3	2	TTKDIILPFR	LSKFDSER
AP2M1	AP2M1	P84092	P84092	281	224	9.46301e-05	1,2,3	14	TTKDIILPFR	IVIEKQGK
AP2M1	AP2M1	P84092	P84092	281	227	8.59224e-05	2,3	3	TTKDIILPFR	QGKGTADETSK
AP2M1	AP2M1	P84092	P84092	400	312	2.72982e-11	2,3	30	WARPPISMNFEVPFAPSGLKVR	SNFKPSLLAQK
AP2M1	AP2M1	P84092	P84092	405	224	0.0464919	2,3	3	YLKVFEPK	IVIEKQGK
AP2M1	AP2M1	P84092	P84092	405	256	5.41193e-06	1,2,3	25	YLKVFEPK	LSKFDSER
AP2S1	AP2S1	P62744	P62744	45	56	0.000726954	1,2,3	10	DAKHTNFVEFR	NFKIIYR
AAK1	AAK1	P0C1X8	P0C1X8	178	169	2.87216e-09	1,2,3	14	DLKVENILLHDR	LHQCKTPIIHR
Actin	Actin	P63259	P63259	291	328	0.0455876	2	2	KDLYANTVLSGGTTMYPGIADR	IKIIAPPER
Actin	Actin	P63259	P63259	315	328	0.00474934	2	2	MQKEITALAPSTMK	IKIIAPPER
Aldoa	Aldoa	P05065	P05065	28	147	0.00196372	2	4	IVAPGKGILAADESTGSIAK	DGADFAKWR
Aldoa	Aldoa	P05065	P05065	28	108	0.00149641	2	1	IVAPGKGILAADESTGSIAK	GGVVGIKVDK
Aldoa	Aldoa	P05065	P05065	28	101	7.16849e-07	2	3	IVAPGKGILAADESTGSIAK	SKGGVVGIK
Aldoa	Aldoa	P05065	P05065	42	108	0.000680923	2	6	GILAADESTGSIAKR	GGVVGIKVDK
Aldoa	Aldoa	P05065	P05065	42	312	3.3656e-06	2	8	GILAADESTGSIAKR	ALQASALKAWGGK
Aldoa	Aldoa	P05065	P05065	99	42	0.0286818	2	2	ADDGRPFPQVIKSK	GILAADESTGSIAKR
Aldoa	Aldoa	P05065	P05065	101	318	0.0360487	2	1	SKGGVVGIK	KENLK
Aldoa	Aldoa	P05065	P05065	111	28	3.02188e-08	2	2	VDKGVVPLAGTNGETTTQGLDGLSER	IVAPGKGILAADESTGSIAK
Aldoa	Aldoa	P05065	P05065	140	101	1.02543e-05	2	1	KDGADFAK	SKGGVVGIK
Aldoa	Aldoa	P05065	P05065	147	108	0.0018132	2,3	5	DGADFAKWR	GGVVGIKVDK
Aldoa	Aldoa	P05065	P05065	147	101	0.000299828	1,2,3	6	DGADFAKWR	SKGGVVGIK
Aldoa	Aldoa	P05065	P05065	147	139	1.07034e-08	1,2,3	12	DGADFAKWR	CAQYKK
Aldoa	Aldoa	P05065	P05065	208	13	3.70171e-07	2,3	15	CQYVTEKVLAAVYK	PHPYPALTPEQKK
Aldoa	Aldoa	P05065	P05065	312	330	0.196686	2	1	ALQASALKAWGGK	AAQEEYIKR
Aldoa	Aldoa	P05065	P05065	312	318	0.000220139	1,2,3	14	ALQASALKAWGGK	KENLK
Aldoa	Aldoa	P05065	P05065	322	312	0.00320795	2	2	ENLKAAQEEYIK	ALQASALKAWGGK
Aldoa	Aldoa	P05065	P05065	330	318	0.00142065	1,2,3	6	AAQEEYIKR	KENLK
Amphiphysin	Amphiphysin	O08838	O08838	159	161	0.000100223	3	1	HHLEALQSSKR	KDESR
Amphiphysin	Amphiphysin	O08838	O08838	175	141	4.53162e-05	1,2	9	AEEEFQKAQK	KLVDYDSAR
Annexin	Annexin	Q6IMZ3	Q6IMZ3	247	262	0.0927332	2	2	LMLAVVKCIR	LFKAMK
Annexin	Annexin	Q6IMZ3	Q6IMZ3	247	296	0.0670808	2	1	LMLAVVKCIR	TKYEK
Annexin	Annexin	Q6IMZ3	Q6IMZ3	262	296	0.00832766	2	2	LFKAMK	TKYEK
Annexin	Annexin	Q6IMZ3	Q6IMZ3	377	370	7.07449e-07	2	6	AMKGIGTDEATIIDIITQR	AANDFNPDADAKALR
Annexin	Annexin	Q6IMZ3	Q6IMZ3	418	446	4.04057e-05	2	2	DLMADLKSEISGDLAR	KAMEGAGTDEK
Arhgap1	Arhgap1	D4A6C5	D4A6C5	80	84	0.00120828	1	2	HQIVEVAGDDKYGR	KIIVFSACR
ARP2	ARP2	Q5M7U6	Q5M7U6	331	339	0.00220625	3	6	VLKGDVEK	LSKFK
ARP2	ARP2	Q5M7U6	Q5M7U6	381	388	3.5064e-05	3	3	QEYQEKGVR	VLEKLGVTVR
Arpc4	Arpc4	B2RZ72	B2RZ72	44	35	0.000184992	3	3	SSKELLLQPVTISR	HNKPEVEVR
Arpc4	Arpc4	B2RZ72	B2RZ72	77	58	0.0478884	3	3	VSIAVKQADEIEK	NEKEK
Arpc4	Arpc4	B2RZ72	B2RZ72	77	35	0.00849101	3	1	VSIAVKQADEIEK	HNKPEVEVR
AT2B2	AT2B2	P11506-1	P11506-1	944	938	4.43548e-11	1,2	4	NKPLISR	KPYGR
Atp1a3	Atp1a3	P06687	P06687	477	202	3.76101e-05	2	4	VAEIPFNSTNKYQLSIHETEDPNDNR	IISAHGCKVDNSSLTGESEPQTR
Atp1b1	Atp1b1	P07340	P07340	217	222	0.619008	1	2	YNPNVLPVQCTGKR	DEDKDK
Atp1b1	Atp1b1	P07340	P07340	278	222	0.0413046	1,2,3	6	IECKAYGENIGYSEK	DEDKDK
Atp8a1	Atp8a1	F1LUT4	F1LUT4	319	393	3.35485e-06	1,2,3	7	DGEKIIYQAASPDEGALVR	LYCKGADTVIYER
Atp8a1	Atp8a1	F1LUT4	F1LUT4	319	337	1.02547e-10	1,2	13	DGEKIIYQAASPDEGALVR	AAKQLNFVFTGR
Atp8a1	Atp8a1	F1LUT4	F1LUT4	337	387	0.0895102	1	5	AAKQLNFVFTGR	TPSGKLR
Atp8a1	Atp8a1	F1LUT4	F1LUT4	393	387	0.0233594	3	2	LYCKGADTVIYER	TPSGKLR
Atp8a1	Atp8a1	F1LUT4	F1LUT4	415	408	0.00114525	1,2	7	EITLKHLEQFATEGLR	LAESSKYK
Atp8a1	Atp8a1	F1LUT4	F1LUT4	509	393	3.1374e-05	2	5	IWILTGDKQETAINIGHSCR	LYCKGADTVIYER
Atp8a1	Atp8a1	F1LUT4	F1LUT4	922	932	0.000180903	2	2	SQDPGAVVLGKSLTER	AQLLKNVFK
Bcap31	Bcap31	Q6AY58	Q6AY58	191	184	0.0171454	2	3	LKDELASTK	ILKTDLK
Calmodulin-1	Calmodulin-1	P0DP29	P0DP29	22	95	0.000212584	2	4	EAFSLFDKDGDGTITTK	VFDKDGNGYISAAELR
CC50A	CC50A	Q6AY41	Q6AY41	24	34	0.24986	1	2	DEVDGGPTGPPGGAAKTR	RPDNTAFKQQR
CC50A	CC50A	Q6AY41	Q6AY41	179	100	2.92826e-06	1,2,3	11	NVKFR	YVKSR
Cct6a	Cct6a	Q3MHS9	Q3MHS9	265	273	1.39461e-05	2,3	4	KFIEDR	KIVELK
Cct6a	Cct6a	Q3MHS9	Q3MHS9	265	261	1.00426e-10	1,2,3	18	KFIEDR	LVKAER
Cct6a	Cct6a	Q3MHS9	Q3MHS9	280	273	6.10815e-05	2,3	6	KVCGDSDK	KIVELK
Cct7	Cct7	D4AC23	D4AC23	148	144	0.000419751	1,2,3	8	QDKVEQR	EIAVTVKK
Cct7	Cct7	D4AC23	D4AC23	199	250	0.00688364	2	3	KVQGGALEESR	AEKDNAEIR
Cd47	Cd47	P97829	P97829	122	59	2.66794e-06	2,3	9	EGKTVIELK	WKLNK
CD9	CD9	P40241	P40241	129	133	0.000859809	3	1	DTYQKLR	NKDEPQR
CN37	CN37	P13233	P13233	203	196	0.0042174	2	2	KAGQVFLEELGNHK	KSSETLR
Contactin-1	Contactin-1	Q63198	Q63198	758	787	1.29513e-06	2	7	KVTVTNPDTGR	VKAFNNK
Contactin-1	Contactin-1	Q63198	Q63198	785	758	9.60387e-09	2	10	YVHKDETMTPSTAFQVKVK	KVTVTNPDTGR
D3ZSU3	D3ZSU3	D3ZSU3	D3ZSU3	93	91	0.0151404	2	2	KEGILADCEK	FLSEEHTKK
Dmx-like-2	Dmx-like-2	F1M3W5	F1M3W5	1869	1877	0.0147631	2	2	NLASPEGTLATLGLKTEK	NIADKINLIER
DPP6	DPP6	P46101-2	P46101-2	331	359	0.000184525	2	4	WATSTKVAVTWLNR	KHEDESEAWLHR
DPP6	DPP6	P46101-2	P46101-2	379	383	0.10889	1,3	2	QNEEPVFSKDGR	KFFFVR
DYHC1	DYHC1	P38650	P38650	3469	3223	2.03805e-07	1,2,3	8	ADLAAVEAKVNR	IKSQELEVK
Dynactin-150	Dynactin-150	P28023	P28023	68	38	0.0034401	2	2	GKNDGTVQGR	VEVIGKGHR
Dynactin-150	Dynactin-150	P28023	P28023	246	242	0.0225617	2,3	4	LKELEK	SEDKAK
Dynactin-150	Dynactin-150	P28023	P28023	452	242	0.0202019	2	1	NLNLEEKVR	SEDKAK
Dynactin-150	Dynactin-150	P28023	P28023	1041	1033	1.57461e-05	2,3	3	LNSQSKR	TELKQR
Dynamin-1	Dynamin-1	P21575	P21575	87	90	0.0247348	2	1	RPLVLQLVNSTTEYAEFLHCKGK	KFTDFEEVR
Dynamin-1	Dynamin-1	P21575	P21575	246	240	6.12822e-06	1,2,3	10	KDITAALAAER	SQKDIDGK
Dynamin-1	Dynamin-1	P21575	P21575	257	246	0.000134416	1,3	2	KFFLSHPSYR	KDITAALAAER
Dynamin-1	Dynamin-1	P21575	P21575	257	240	3.77344e-05	3	1	KFFLSHPSYR	SQKDIDGK
Dynamin-1	Dynamin-1	P21575	P21575	393	382	0.0946539	3	1	EISYAIKNIHGIR	MEFDEKELR
Dynamin-1	Dynamin-1	P21575	P21575	393	415	0.0167883	3	1	EISYAIKNIHGIR	KQVQK
Dynamin-1	Dynamin-1	P21575	P21575	414	421	0.00378993	2	1	TGLFTPDLAFEATVKK	LKEPSIK
Dynamin-1	Dynamin-1	P21575	P21575	510	508	0.312804	2,3	2	KTSGNQDEILVIR	SNQMNKK
Dynamin-1	Dynamin-1	P21575	P21575	562	598	1.14352e-05	1,2,3	9	KYMLSVDNLK	NVYKDYR
EF1A1	EF1A1	P62630	P62630	386	378	8.66391e-09	2,3	7	KLEDGPK	EKIDR
EF1A2	EF1A2	P62632	P62632	439	386	0.0312372	2	4	QTVAVGVIKNVEK	KLEDNPK
Endophilin-B1	Endophilin-B1	Q6AYE2	Q6AYE2	176	183	0.0327197	2	2	RLDLDAAKTR	AKAAETK
Endophilin-B2	Endophilin-B2	Q5PPJ9	Q5PPJ9	173	180	0.0381908	2,3	4	RLDLDACKAR	AKAAEAK
FIS1	FIS1	P84817	P84817	85	92	0.000597069	1,2,3	7	LKEYEK	ALKYVR
F1LUE2	F1LUE2	F1LUE2	F1LUE2	43	57	0.00195156	2	5	LCTGHEYAAKIINTK	DHQKLER
F1LUE2	F1LUE2	F1LUE2	F1LUE2	69	57	0.0481709	2	1	LLKHSNIVR	DHQKLER
F1LUE2	F1LUE2	F1LUE2	F1LUE2	227	188	1.36085e-06	2	4	LYQQIKAGAYDFPSPEWDTVTPEAK	KEAYGK
F1LUE2	F1LUE2	F1LUE2	F1LUE2	268	57	0.680662	2	1	ITAHEALKHPWVCQR	DHQKLER
G3P	G3P	P04797	P04797	59	111	0.0344666	2	6	FNGTVKAENGK	AGAHLKGGAK
G3P	G3P	P04797	P04797	70	59	0.00271279	1,2,3	8	LVINGKPITIFQER	FNGTVKAENGK
G3P	G3P	P04797	P04797	111	249	0.148066	2	2	AGAHLKGGAK	LEKPAK
G3P	G3P	P04797	P04797	192	249	0.2462	2,3	3	TVDGPSGKLWR	LEKPAK
G3P	G3P	P04797	P04797	213	70	0.0183191	2	2	GAAQNIIPASTGAAKAVGK	LVINGKPITIFQER
G3P	G3P	P04797	P04797	225	249	0.007354	2	1	VIPELNGKLTGMAFR	LEKPAK
G3P	G3P	P04797	P04797	225	70	0.00237514	2	1	VIPELNGKLTGMAFR	LVINGKPITIFQER
G3P	G3P	P04797	P04797	257	249	1.43977e-08	1,2,3	21	YDDIKK	LEKPAK
G3P	G3P	P04797	P04797	261	257	3.01469e-05	1,2,3	29	VVKQAAEGPLK	YDDIKK
GDPD1	GDPD1	Q0VGK4	Q0VGK4	115	92	0.0441018	2	1	YCELPPYLCKLDVPFQR	DEQVVVSHDANLKR
GLNA	GLNA	P09606	P09606	103	291	0.0161504	1,2	5	LVFCEVFKYNR	AYDPKGGLDNAR
GLNA	GLNA	P09606	P09606	103	107	7.86432e-11	1,2,3	31	LVFCEVFKYNR	KPAETNLR
GLNA	GLNA	P09606	P09606	107	334	6.27519e-06	1,2,3	10	KPAETNLR	KGYFEDR
GLNA	GLNA	P09606	P09606	107	118	3.73634e-06	1,3	11	KPAETNLR	HSCKR
GLNA	GLNA	P09606	P09606	276	334	0.000414046	2	4	CIEEAIDKLSK	KGYFEDR
GLNA	GLNA	P09606	P09606	276	107	1.13158e-05	2,3	7	CIEEAIDKLSK	KPAETNLR
GLNA	GLNA	P09606	P09606	291	333	0.000803974	1,2,3	12	AYDPKGGLDNAR	IVGQEKK
GLNA	GLNA	P09606	P09606	291	107	0.000784452	1,2,3	14	AYDPKGGLDNAR	KPAETNLR
GLNA	GLNA	P09606	P09606	372	291	0.000325996	1,2,3	6	TCLLNETGDEPFQYKN	AYDPKGGLDNAR
GLNA	GLNA	P09606	P09606	372	334	8.84274e-05	2,3	4	TCLLNETGDEPFQYKN	KGYFEDR
GLNA	GLNA	P09606	P09606	372	107	2.85336e-05	1,2,3	20	TCLLNETGDEPFQYKN	KPAETNLR
GNAO	GNAO	P59215	P59215	24	17	0.00175624	1,2,3	7	NLKEDGISAAK	SKAIEK
GPM6A	GPM6A	Q812E9	Q812E9	257	250	1.30837e-08	1,2,3	29	SKEEQELHDIHSTR	MQKYEDIK
Hacd3	Hacd3	D4ABI7	D4ABI7	123	130	8.12784e-07	1,2,3	8	AKEEER	LNKLR
HSP7C	HSP7C	P63018	P63018	531	535	0.000447109	3	1	AEDEKQR	DKVSSK
KCC2A	KCC2A	P11275	P11275	42	56	0.0100518	2,3	13	VLAGQEYAAKIINTK	DHQKLER
KCC2A	KCC2A	P11275	P11275	42	137	9.57782e-05	2	3	VLAGQEYAAKIINTK	DLKPENLLLASK
KCC2A	KCC2A	P11275	P11275	56	292	1.37219e-06	1,2,3	5	DHQKLER	KFNAR
KCC2A	KCC2A	P11275	P11275	56	47	1.45683e-09	1,2,3	14	DHQKLER	IINTKK
KCC2A	KCC2A	P11275	P11275	68	292	0.00130583	1,2	5	LLKHPNIVR	KFNAR
KCC2A	KCC2A	P11275	P11275	68	56	0.000331683	1,2,3	17	LLKHPNIVR	DHQKLER
KCC2A	KCC2A	P11275	P11275	137	292	0.015287	2	1	DLKPENLLLASK	KFNAR
KCC2A	KCC2A	P11275	P11275	137	148	0.000638022	1,2,3	12	DLKPENLLLASK	LKGAAVK
KCC2A	KCC2A	P11275	P11275	137	56	1.85894e-05	1,2,3	8	DLKPENLLLASK	DHQKLER
KCC2A	KCC2A	P11275	P11275	148	292	1.20372e-05	2	1	LKGAAVK	KFNAR
KCC2A	KCC2A	P11275	P11275	226	56	7.89695e-05	2,3	9	LYQQIKAGAYDFPSPEWDTVTPEAK	DHQKLER
KCC2A	KCC2A	P11275	P11275	226	137	1.50819e-06	2	7	LYQQIKAGAYDFPSPEWDTVTPEAK	DLKPENLLLASK
KCC2A	KCC2A	P11275	P11275	258	56	0.154153	2	1	MLTINPSKR	DHQKLER
KCC2A	KCC2A	P11275	P11275	258	292	4.78347e-09	2	3	MLTINPSKR	KFNAR
KCC2A	KCC2A	P11275	P11275	267	258	0.128466	2	8	ITAAEALKHPWISHR	MLTINPSKR
KCC2A	KCC2A	P11275	P11275	267	56	0.00294217	1,2,3	10	ITAAEALKHPWISHR	DHQKLER
KCC2A	KCC2A	P11275	P11275	267	292	0.000714074	2	4	ITAAEALKHPWISHR	KFNAR
KCC2A	KCC2A	P11275	P11275	267	68	2.59265e-08	1,2	2	ITAAEALKHPWISHR	LLKHPNIVR
KCC2A	KCC2A	P11275	P11275	317	56	0.0229709	2,3	5	NFSGGKSGGNK	DHQKLER
KCC2A	KCC2A	P11275	P11275	317	347	0.00116614	2,3	7	NFSGGKSGGNK	KQEIIK
KCC2A	KCC2A	P11275	P11275	317	292	3.30419e-05	2	2	NFSGGKSGGNK	KFNAR
KCC2A	KCC2A	P11275	P11275	317	323	8.14143e-09	1,2,3	9	NFSGGKSGGNK	KNDGVK
KCC2A	KCC2A	P11275	P11275	323	292	8.69476e-12	2	1	KNDGVK	KFNAR
KCC2A	KCC2A	P11275	P11275	344	347	0.000235878	1,2,3	17	ESSESTNTTIEDEDTKVR	KQEIIK
KCC2A	KCC2A	P11275	P11275	347	292	2.68424e-05	2	1	KQEIIK	KFNAR
KCC2A	KCC2A	P11275	P11275	347	323	4.07655e-10	2,3	6	KQEIIK	KNDGVK
KCC2A	KCC2A	P11275	P11275	461	317	0.0340761	2	1	DGKWQIVHFHR	NFSGGKSGGNK
KCC2A	KCC2A	P11275	P11275	461	292	0.00743872	2	1	DGKWQIVHFHR	KFNAR
KCRU	KCRU	P25809	P25809	257	276	2.7896e-05	2	3	GIWHNNEKSFLIWVNEEDHTR	VISMEKGGNMK
KCRU	KCRU	P25809	P25809	332	403	0.000132136	2,3	15	AGVHVKLPLLSK	LEKGQDIR
KPCB	KPCB	P68403-2	P68403-2	29	38	0.000544151	2,3	9	QKNVHEVK	NHKFTAR
KPCB	KPCB	P68403-2	P68403-2	309	304	0.000549111	1,2,3	10	AKIGQGTK	QKFER
KPCB	KPCB	P68403-2	P68403-2	315	304	0.0240311	2,3	3	IGQGTKAPEEK	QKFER
KPCB	KPCB	P68403-2	P68403-2	320	309	0.019004	1,2	3	APEEKTANTISK	AKIGQGTK
KPCB	KPCB	P68403-2	P68403-2	355	362	0.00582462	2	2	GSFGKVMLSER	KGTDELYAVK
KPCG	KPCG	P63319	P63319	28	37	0.00402078	2	4	QKVVHEVK	SHKFTAR
KPCG	KPCG	P63319	P63319	384	380	0.0370276	2	3	KDVIVQDDDVDCTLVEK	GSDELYAIKILK
KPYM	KPYM	P11980-2	P11980-2	247	256	2.27029e-06	3	5	KAADVHEVR	KVLGEK
LAMP5	LAMP5	Q5PPI4	Q5PPI4	118	96	0.00758093	1,2,3	17	AYTLKMLFVK	GAEVKGR
LSAMP	LSAMP	Q62813	Q62813	58	88	4.13053e-06	1,2,3	5	CVVEDKNSK	VELEKR
MBP	MBP	P02688	P02688	14	100	8.06783e-05	2	1	HGSKYLATASTMDHAR	TTHYGSLPQKSQR
MBP	MBP	P02688	P02688	115	100	0.000194598	1,2	7	TQDENPVVHFFKNIVTPR	TTHYGSLPQKSQR
MBP	MBP	P02688	P02688	166	159	0.0224642	2,3	4	GFKGAYDAQGTLSK	ASDYKSAHK
Myosin-Va	Myosin-Va	A0A0G2K4Y7	A0A0G2K4Y7	909	902	6.34454e-07	2	7	LKIEAR	MMAKR
Myosin-Va	Myosin-Va	A0A0G2K4Y7	A0A0G2K4Y7	994	997	0.00490204	1,2	4	VLSLQEEIAKLR	KDLEQTR
NSF	NSF	Q9QUL6	Q9QUL6	198	202	0.000103057	1,2,3	20	AENSSLNLIGKAK	TKENR
NSF	NSF	Q9QUL6	Q9QUL6	266	304	0.00623681	2	1	GILLYGPPGCGKTLLAR	KLFADAEEEQR
NSF	NSF	Q9QUL6	Q9QUL6	283	304	9.85094e-05	2,3	2	EPKVVNGPEILNK	KLFADAEEEQR
NSF	NSF	Q9QUL6	Q9QUL6	283	275	2.90315e-05	2,3	7	EPKVVNGPEILNK	QIGKMLNAR
NSF	NSF	Q9QUL6	Q9QUL6	293	275	0.00665632	2	6	VVNGPEILNKYVGESEANIR	QIGKMLNAR
NSF	NSF	Q9QUL6	Q9QUL6	293	304	5.74945e-06	1,2	6	VVNGPEILNKYVGESEANIR	KLFADAEEEQR
NSF	NSF	Q9QUL6	Q9QUL6	427	458	0.000445891	2	1	GHQLLSADVDIKELAVETK	HIKASTK
OPCM	OPCM	P32736	P32736	230	275	9.692e-06	1,2,3	11	AKNTGVSVGQK	IENKGR
OPCM	OPCM	P32736	P32736	239	275	0.666677	2	2	NTGVSVGQKGILSCEASAVPMAEFQWFK	IENKGR
PFKAP	PFKAP	P47860	P47860	395	381	0.0325959	1,2	3	SFEGNLNTYKR	FDEAVKLR
PFKAP	PFKAP	P47860	P47860	730	737	4.52735e-11	1,2,3	33	DLLFKPVAELR	KATDFEHR
PFKAP	PFKAP	P47860	P47860	747	737	0.0015478	2	2	IPKQQWWLK	KATDFEHR
Pfkm	Pfkm	Q52KS1	Q52KS1	107	90	6.45849e-07	2,3	3	AAHNLVKR	CKDFR
Pfkm	Pfkm	Q52KS1	Q52KS1	144	107	0.00575485	2	4	DGKITAEEATK	AAHNLVKR
Pfkm	Pfkm	Q52KS1	Q52KS1	272	285	0.0189909	2,3	5	NGKPITSEDIK	NLVVKR
Pfkm	Pfkm	Q52KS1	Q52KS1	727	738	0.000521104	2	3	ALVFQPVTELKDQTDFEHR	IPKEQWWLK
PRS4	PRS4	P62193	P62193	91	98	0.0224348	2	1	NQEQMKPLEEKQEEER	SKVDDLR
PRS7	PRS7	Q63347	Q63347	340	356	1.52779e-12	1	4	KIEFSLPDLEGR	THIFKIHAR
PSA3	PSA3	P18422	P18422	65	230	0.192395	1,2	6	LYEEGSNKR	HEIVPKDVR
Psmc3	Psmc3	Q6P6U2	Q6P6U2	73	77	0.0757937	2	1	VTHELQAMKDK	IKENSEK
Psmc6	Psmc6	G3V6W6	G3V6W6	34	41	0.0501631	1,2,3	7	LLEHKEIDGR	LKELR
PTN9	PTN9	Q641Z2	Q641Z2	176	55	0.0312481	2	1	VLNLLKGAFPAR	KFDVLR
PUR6	PUR6	P51583	P51583	19	12	0.000320019	1	3	TKEVYELLDSPGR	KLYEGK
RAC1	RAC1	Q6RUV5	Q6RUV5	116	128	1.59695e-07	1,2,3	21	HHCPNTPIILVGTKLDLR	DDKDTIEKLK
RAC1	RAC1	Q6RUV5	Q6RUV5	116	123	6.77566e-11	1,2,3	9	HHCPNTPIILVGTKLDLR	DDKDTIEK
RAC1	RAC1	Q6RUV5	Q6RUV5	153	166	5.95783e-05	2	2	EIGAVKYLECSALTQR	GLKTVFDEAIR
Rasal1	Rasal1	D3ZHY9	D3ZHY9	576	589	0.000211611	2	5	KEEPASLATR	FAFKK
Rasal1	Rasal1	D3ZHY9	D3ZHY9	576	574	3.12077e-08	1,2,3	29	KEEPASLATR	EGFLLKR
Rasal1	Rasal1	D3ZHY9	D3ZHY9	604	574	7.70911e-06	2	9	DLSYSKTPEWQVHSSIPLSCIR	EGFLLKR
Rasal1	Rasal1	D3ZHY9	D3ZHY9	604	576	3.87374e-12	1,2,3	12	DLSYSKTPEWQVHSSIPLSCIR	KEEPASLATR
Reticulon-3	Reticulon-3	Q6RJR6	Q6RJR6	926	936	0.0974838	2	4	SIVEKIQAK	LPGIAKK
RS27A	RS27A	P62982	P62982	1	29	1.23357e-06	2,3	6	MQIFVK	AKIQDK
RS4	RS4	P24050	P24050	193	201	0.000244953	1,3	4	KDELER	VAKSNR
RS7	RS7	P62083	P62083	155	147	0.0196874	3	2	LIKVHLDK	VKLDGSR
Ryanodine R2	Ryanodine R2	B0LPN4	B0LPN4	1246	834	0.088038	2	1	DITMWLSKR	EYKQER
TCPD	TCPD	Q7TPB1	Q7TPB1	21	29	1.21796e-08	1,2,3	18	GKGAYQDR	DKPAQIR
TCPG	TCPG	Q6P502	Q6P502	181	191	0.0285523	2	1	WSSLACNIALDAVKTVQFEENGR	KEIDIK
TCPD	TCPD	Q7TPB1	Q7TPB1	213	209	4.00917e-05	2	9	KLGGTIDDCELVEGLVLTQK	DIKIVK
TCPG	TCPG	Q6P502	Q6P502	222	234	0.398548	3	1	GVMINKDVTHPR	YIKNPR
TCPG	TCPG	Q6P502	Q6P502	222	191	0.013273	2,3	2	GVMINKDVTHPR	KEIDIK
TCPG	TCPG	Q6P502	Q6P502	527	529	2.54975e-07	2,3	3	IDDIVSGHKK	KGDDQNR
TPD54	TPD54	Q6PCT3	Q6PCT3	70	78	0.17022	1,2,3	5	QVLAAKER	HCGELKR
Trappc10	Trappc10	F1MAQ4	F1MAQ4	157	149	0.587719	3	1	NDFCNKQSDR	TSIVDKIR
VAPA	VAPA	Q9Z270	Q9Z270	125	52	0.087162	2	7	EAKPDELMDSKLR	VKTTAPR
VAPB	VAPB	Q9Z269	Q9Z269	118	45	0.274192	2	7	EAKPEDLMDSKLR	VKTTAPR
VIAAT	VIAAT	O35458	O35458	8	23	0.000113494	2,3	7	SKLTNVATSVSNK	SQAKVSGMFAR
WDR7	WDR7	Q9ERH3	Q9ERH3	877	862	0.000214064	2	3	GPATESVGKGTYTVSR	LLQAKAEAGR
Wfs1	Wfs1	E9PT53	E9PT53	800	681	0.00489312	2	2	GHEEDDITKDIVLR	AWKETNMAR
Wfs1	Wfs1	E9PT53	E9PT53	800	836	0.00082633	2	2	GHEEDDITKDIVLR	LGSKWPVFELK
Wfs1	Wfs1	E9PT53	E9PT53	836	681	0.000313293	2	1	LGSKWPVFELK	AWKETNMAR
